# Supplementary material for: Development and validation of a prognostic and predictive 32-gene signature for gastric cancer
Source: Nat Commun. 2022 Feb 9;13:774. doi: 10.1038/s41467-022-28437-y (PMC8828873; doi:10.1038/s41467-022-28437-y)
Supplement: Supplementary file 4 — Supplementary Data 1 [file 41467_2022_28437_MOESM4_ESM.xlsx]

## Sheet: Sheet1
Supplementary Data 1. Detailed clinical and pathologic variables of 567 patients in the Yonsei cohort (blank cells denote missing data)
Abbreviations: OS, overall survival; EBV, Epstein-Barr Virus.
ID	OS (months)	Status	Stage	Adjuvant Chemotherapy Use	Regimen	Genetic subgroup	Age	Gender	Lauren Type	Lymphovascular Invasion	Perineural Invasion	Tumor Location	EBV
10020T	88	Alive	2	Chemotherapy	5-FU alone	1	52	Male	Intestinal	Negative	Negative	Antrum
10095T	82	Alive	3	No chemotherapy	No chemotherapy	1	79	Male	Mixed	Positive	Positive	Antrum
10158T	74	Alive	2	Chemotherapy	5-FU alone	1	75	Male	Diffuse	Positive	Negative	Body
10165T	80	Alive	3	Chemotherapy	5-FU + others	1	55	Male	Intestinal	Positive	Negative	Antrum
10174T	71	Alive	3	No chemotherapy	No chemotherapy	1	54	Male	Diffuse	Negative	Positive	Body
10180T	33	Deceased	3	No chemotherapy	No chemotherapy	2	63	Male	Diffuse	Positive	Positive	Antrum
10183T	77	Alive	3	Chemotherapy	5-FU + others	1	59	Male	Intestinal	Positive	Positive	Cardia
10193T	76	Alive	2	Chemotherapy	5-FU alone	1	60	Male	Intestinal	Positive	Positive	Antrum
10196T	74	Alive	3	Chemotherapy	5-FU alone	1	64	Female	Other	Positive	Positive	Body
19T	69	Alive	2	Chemotherapy	5-FU + platinum	1	55	Female	Other	Positive	Negative	Antrum
20T	5	Deceased	3	Chemotherapy	5-FU + platinum	1	65	Female	Diffuse	Positive	Positive	Antrum
2224T	152	Alive	2	No chemotherapy	No chemotherapy	1	55	Male	Diffuse	Negative	Negative	Body	Positive
2339T	27	Deceased	3	Chemotherapy	NAN	2	58	Female	Other	Negative	Negative	Antrum	Negative
2400T	149	Alive	3	No chemotherapy	5-FU + others	4	48	Male	Other	Positive	Negative	Antrum	Negative
2417T	148	Alive	3	Chemotherapy	5-FU alone	1	69	Female	Diffuse	Positive	Negative	Antrum
2509T	144	Alive	3	Chemotherapy	5-FU alone	3	72	Male	Intestinal	Negative	Negative	Antrum	Negative
2658T	142	Alive	3	Chemotherapy	NAN	1	66	Male	Other	Negative	Negative	Antrum	Negative
2685T	142	Alive	2	Chemotherapy	5-FU alone	1	60	Male	Diffuse	Positive	Negative	Antrum	Negative
2736T	141	Alive	2	Chemotherapy	5-FU alone	1	67	Male	Intestinal	Negative	Negative	Body
2818T	139	Alive	3	Chemotherapy	NAN	1	56	Male	Other	Negative	Negative	Antrum	Negative
2860T	138	Alive	2	Chemotherapy	NAN	1	63	Male	Intestinal	Negative	Negative	Antrum	Negative
2873T	138	Alive	2	Chemotherapy	NAN	1	44	Male	Intestinal	Positive	Negative	Body	Negative
3024T	14	Deceased	3	Chemotherapy	5-FU alone	1	77	Female	Intestinal	Positive	Negative	Antrum
3036T	135	Alive	3	Chemotherapy	NAN	1	54	Male	Diffuse	Negative	Negative	Body
3082T	134	Alive	2	Chemotherapy	NAN	1	44	Male	Other	Negative	Negative	Antrum	Negative
3098T	35	Deceased	3	Chemotherapy	5-FU alone	1	64	Male	Other	Positive	Negative	Antrum	Negative
30T	15	Deceased	3	Chemotherapy	5-FU + platinum	1	65	Male	Intestinal	Positive	Positive	Antrum
3100T	141	Alive	3	Chemotherapy	5-FU + others	1	48	Male	Intestinal	Negative	Negative	Body	Negative
3105T	133	Alive	2	Chemotherapy	5-FU alone	1	55	Male	Intestinal	Negative	Negative	Body	Negative
3317T	129	Alive	3	Chemotherapy	5-FU alone	1	62	Male	Intestinal	Negative	Negative	Body	Negative
3318T	57	Alive	3	Chemotherapy	5-FU alone	1	69	Male	Intestinal	Positive			Negative
3376T	128	Alive	3	Chemotherapy	NAN	1	59	Female	Other	Negative	Negative	Antrum
33T	60	Alive	3	No chemotherapy	No chemotherapy	1	59	Male	Diffuse	Negative	Positive	Body
3409T	1	Deceased	3	No chemotherapy	5-FU alone	2	56	Female	Intestinal	Negative	Negative	Body	Negative
3426T	127	Alive	3	Chemotherapy	NAN	1	46	Male	Diffuse	Positive	Negative	Antrum	Negative
3427T	58	Deceased	3	Chemotherapy	5-FU alone	1	66	Female	Intestinal	Positive	Negative	Body	Negative
3437T	127	Alive	3	Chemotherapy	NAN	1	65	Male	Intestinal	Positive	Negative	Antrum
3480T	85	Deceased	2	Chemotherapy	5-FU alone	1	66	Male	Intestinal	Negative	Negative	Body	Negative
3485T	33	Deceased	3	Chemotherapy	5-FU alone	1	44	Male	Diffuse	Positive	Negative	Antrum	Negative
3489T	129	Alive	3	Chemotherapy	5-FU alone	1	79	Female	Intestinal	Positive	Negative	Body	Negative
3491T	125	Alive	3	Chemotherapy	5-FU alone	1	69	Female	Intestinal	Negative	Negative	Antrum	Negative
3496T	125	Alive	3	No chemotherapy	NAN	1	51	Female	Intestinal	Positive
3501T	6	Deceased	3		5-FU alone	4	68	Female	Diffuse	Positive	Positive	Antrum	Negative
3516T	125	Alive	2	Chemotherapy	5-FU alone	1	72	Male	Diffuse	Negative	Negative	Body	Negative
3551T	51	Deceased	2	Chemotherapy	5-FU alone	1	76	Female	Intestinal	Negative	Negative	Antrum	Negative
3554T	79	Deceased	3	Chemotherapy	5-FU alone	1	81	Male	Intestinal	Positive	Negative	Antrum	Negative
3561T	131	Alive	3	Chemotherapy	5-FU alone	1	50	Male	Other	Negative	Negative	Antrum	Negative
3577T	120	Deceased	3	Chemotherapy	5-FU alone	1	70	Female	Mixed	Positive	Negative	Body	Negative
3589T	123	Alive	2	Chemotherapy	5-FU alone	1	77	Female	Intestinal	Negative	Negative	Antrum	Negative
3594T	95	Deceased	2	Chemotherapy	5-FU alone	3	68	Male	Intestinal	Negative	Negative	Body	Negative
35T	61	Alive	2	No chemotherapy	No chemotherapy	1	48	Male	Intestinal	Negative	Negative	Antrum
3625T	122	Alive	3	Chemotherapy	5-FU + platinum	2	68	Male	Intestinal	Positive	Negative	Antrum	Negative
3643T	21	Deceased	3	Chemotherapy	5-FU alone	1	76	Female	Intestinal	Positive	Negative	Antrum	Negative
3734T	129	Alive	3	Chemotherapy	5-FU alone	1	68	Female	Intestinal	Positive	Negative	Body	Negative
3917T	95	Alive	1	No chemotherapy	No chemotherapy	1	63	Female	Other	Negative	Negative
3926T	92	Deceased	3	Chemotherapy	5-FU alone	3	60	Female	Other	Negative	Negative	Antrum
3934T	121	Alive	1	No chemotherapy	5-FU + others	1	55	Male	Other	Negative	Negative	Antrum
3944T	7	Deceased	4	Chemotherapy	NAN	3	54	Male	Other	Negative	Negative	Body	Negative
3988T	23	Deceased	3	Chemotherapy	NAN	1	61	Male	Other	Positive	Negative	Body	Negative
3T	30	Deceased	2	Chemotherapy	5-FU + platinum	1	44	Male	Diffuse	Negative	Positive
4009T	49	Deceased	2	No chemotherapy	No chemotherapy	1	63	Male	Intestinal	Positive	Negative	Antrum	Negative
4063T	4	Deceased	3	Chemotherapy	5-FU + others	2	62	Male	Intestinal	Negative	Negative	Antrum	Negative
4066T	115	Alive	3	Chemotherapy	5-FU alone	1	77	Female	Intestinal	Negative	Negative	Antrum	Negative
4074T	103	Deceased	1	Chemotherapy	No chemotherapy	3	80	Male	Other	Negative	Negative	Body	Negative
4083T	114	Alive	2	No chemotherapy	5-FU alone	3	64	Female	Intestinal	Negative	Negative	Antrum	Negative
40T	59	Alive	2	Chemotherapy	5-FU + platinum	1	43	Female	Other	Positive	Negative	Antrum
4107T	25	Deceased	3	Chemotherapy	5-FU alone	1	76	Male	Intestinal	Negative	Negative	Body	Negative
4109T	12	Deceased	3	Chemotherapy	5-FU + others	1	62	Male	Other	Positive	Negative	Body	Positive
4121T	114	Alive	3	Chemotherapy	5-FU alone	1	54	Female	Other	Negative	Negative	Antrum	Positive
4180T	113	Alive	3	Chemotherapy	NAN	1	71	Female	Other	Negative	Negative	Body	Negative
4190T	55	Deceased	3	Chemotherapy	5-FU + platinum	1	68	Female	Other	Negative	Negative	Antrum	Negative
4194T	10	Deceased	3	Chemotherapy	5-FU alone	1	74	Female	Other	Positive	Negative	Antrum	Negative
4197T	21	Deceased	3	Chemotherapy	5-FU alone	1	68	Male	Intestinal	Negative	Negative	Antrum	Negative
4204T	112	Alive	3	Chemotherapy	5-FU alone	1	67	Male	Intestinal	Negative	Negative	Body	Positive
4214T	112	Alive	3	Chemotherapy	5-FU + others	1	55	Male	Other	Negative	Negative	Antrum	Negative
4236T	11	Deceased	4	Chemotherapy	5-FU alone	1	79	Male	Diffuse	Positive	Negative	Antrum
4263T	93	Deceased	1	No chemotherapy	No chemotherapy	1	81	Male	Intestinal	Negative	Negative	Body
4273T	111	Alive	2	No chemotherapy	No chemotherapy	1	58	Female	Other	Negative	Negative	Antrum
4282T	3	Deceased	4	Chemotherapy	NAN	3	33	Male	Other	Positive	Negative	Antrum
4296T	53	Deceased	2	Chemotherapy	5-FU alone	1	67	Female	Intestinal	Negative	Negative	Antrum
4299T	105	Deceased	2	Chemotherapy	No chemotherapy	1	68	Male	Other	Negative	Negative	Body
4310T	104	Deceased	3	Chemotherapy	5-FU + platinum	2	46	Male	Other	Negative	Negative	Antrum
4360T	20	Deceased	3	Chemotherapy	5-FU + others	1	53	Male	Intestinal	Negative	Negative	Antrum	Negative
4404T	108	Alive	3	Chemotherapy	5-FU alone	1	60	Male	Intestinal	Negative	Negative	Antrum	Negative
4472T	116	Alive	3	Chemotherapy	5-FU + others	1	61	Male	Other	Negative	Negative	Antrum
4507T	106	Alive	1	No chemotherapy	No chemotherapy	1	60	Male	Other	Positive	Negative	Body
4531T	107	Alive	2	Chemotherapy	5-FU alone	1	46	Male	Other	Negative	Negative	Body
4554T	29	Deceased	4	Chemotherapy	5-FU + others	1	72	Male	Other	Negative	Negative
4570T	109	Alive	2	Chemotherapy	NAN	1	70	Female	Other	Negative	Negative	Body
4655T	80.4	Alive	1	No chemotherapy	No chemotherapy	3	63	Male	Other	Negative	Negative
4659T	72	Deceased	2		NAN	1	71	Male	Other
4662T	108	Alive	1	No chemotherapy	No chemotherapy	1	61	Female	Other	Negative	Negative	Body
4712T	102	Alive	2	No chemotherapy	No chemotherapy	1	64	Male	Intestinal	Negative	Negative	Antrum
4770T	101	Alive	3	Chemotherapy	5-FU alone	1	65	Male	Intestinal	Positive	Negative	Antrum
4T	54	Alive	3	No chemotherapy	No chemotherapy	1	71	Female	Intestinal	Positive	Positive
539T	61	Alive	3	Chemotherapy	5-FU + others	1	59	Male	Diffuse	Positive	Positive	Antrum
567T	37	Alive	3	Chemotherapy	5-FU alone	1	54	Female	Mixed	Positive	Negative	Antrum
568T	92	Alive	1	No chemotherapy	No chemotherapy	1	62	Female	Diffuse	Negative	Negative	Antrum
56T	49	Alive	3	No chemotherapy	No chemotherapy	1	70	Male	Intestinal	Negative	Negative	Antrum
572T	41	Alive	2	Chemotherapy	5-FU + others	1	36	Female	Intestinal	Positive	Negative	Antrum
573T	42	Alive	1	No chemotherapy	No chemotherapy	1	67	Male	Intestinal	Negative	Negative	Antrum
582T	37	Alive	2	No chemotherapy	No chemotherapy	1	71	Female	Intestinal	Positive	Negative	Antrum
586T	34	Alive	3	Chemotherapy	5-FU + others	1	65	Male	Diffuse	Positive	Positive	Body
594T	35	Alive	3	Chemotherapy	5-FU + others	1	53	Female	Intestinal	Positive	Positive	Antrum
595T	35	Alive	3	Chemotherapy	5-FU + others	1	69	Male	Diffuse	Positive	Positive	Antrum
597T	35	Alive	2	Chemotherapy	5-FU alone	2	63	Male	Other	Negative	Negative	Body
598T	38	Alive	3	No chemotherapy	No chemotherapy	1	68	Male	Intestinal	Positive	Positive	Antrum
59T	73	Alive	2	No chemotherapy	No chemotherapy	1	57	Female	Intestinal	Positive	Negative	Antrum
5T	54	Alive	3	Chemotherapy	5-FU + platinum	1	52	Female	Mixed	Positive	Positive
63T	35	Deceased	3	Chemotherapy	5-FU + platinum	1	58	Male	Intestinal	Positive	Negative	Cardia
64T	8	Deceased	3	Chemotherapy	5-FU + others	3	57	Male	Intestinal	Positive	Positive	Antrum
6T	53	Alive	3	Chemotherapy	5-FU + platinum	1	61	Male	Intestinal	Positive	Positive
8T	53	Alive	3	Chemotherapy	5-FU + platinum	1	52	Male	Intestinal	Positive	Negative
9T	53	Alive	3	Chemotherapy	5-FU + platinum	1	66	Male	Intestinal	Positive	Negative
10001T	94	Alive	3	Chemotherapy	5-FU + others	4	51	Male	Diffuse	Positive	Positive	Body
10002T	58	Deceased	3	Chemotherapy	5-FU + others	4	56	Male	Diffuse	Positive	Positive	Body
10004T	90	Alive	3	Chemotherapy	5-FU alone	4	69	Male	Diffuse	Positive	Positive	Antrum
10006T	22	Deceased	4	Chemotherapy	5-FU + others	4	38	Female	Diffuse	Negative	Positive	Body
10009T	39	Deceased	3	Chemotherapy	5-FU + platinum	4	44	Female	Diffuse	Positive	Positive	Body
10011T	28	Deceased	3	Chemotherapy	5-FU alone	4	62	Male	Diffuse	Negative	Positive	Body
10012T	32	Deceased	3	Chemotherapy	5-FU + others	4	67	Female	Intestinal	Positive	Negative	Antrum
10024T	12	Deceased	3	Chemotherapy	5-FU alone	4	73	Female	Intestinal	Negative	Negative	Antrum
10032T	87	Alive	2	Chemotherapy	5-FU alone	4	51	Male	Diffuse	Negative	Positive	Body
10056T	24	Deceased	3	No chemotherapy	5-FU alone	4	72	Male	Mixed	Positive	Positive	Cardia
10058T	12	Deceased	2	Chemotherapy	NAN	4	58	Male	Diffuse	Negative	Negative	Body
10060T	85	Alive	3	Chemotherapy	5-FU + platinum	4	33	Female	Diffuse	Positive	Positive	Antrum
10072T	25	Deceased	2	No chemotherapy	No chemotherapy	4	78	Male	Diffuse	Positive	Positive	Antrum
10081T	65	Deceased	2	Chemotherapy	5-FU alone	4	49	Female	Diffuse	Negative	Positive	Antrum
10087T	11	Deceased	3	Chemotherapy	5-FU + platinum	4	44	Male	Mixed	Positive	Positive	Antrum
10088T	43	Deceased	3	Chemotherapy	5-FU + others	4	51	Male	Diffuse	Positive	Positive	Antrum
10100T	62	Deceased	2	Chemotherapy	5-FU alone	4	59	Male	Diffuse	Positive	Positive	Body
10106T	86	Alive	3	Chemotherapy	5-FU + others	4	68	Female	Mixed	Positive	Positive	Cardia
10107T	80	Alive	2	Chemotherapy	5-FU + others	4	57	Female	Diffuse	Negative	Negative	Body
10109T	84	Alive	2	Chemotherapy	5-FU alone	4	44	Female	Diffuse	Positive	Negative	Body
10111T	82	Alive	3	Chemotherapy	5-FU + platinum	4	52	Male	Intestinal	Positive	Positive	Cardia
10112T	11	Deceased	3	Chemotherapy	5-FU + others	4	72	Male	Intestinal	Negative	Negative	Antrum
10115T	3	Deceased	2	No chemotherapy	No chemotherapy	4	60	Male	Mixed	Negative	Negative	Body
10119T	19	Deceased	2	Chemotherapy	5-FU + others	4	32	Female	Diffuse	Negative	Positive	Antrum
10122T	78	Alive	3	Chemotherapy	5-FU + others	4	52	Male	Intestinal	Negative	Positive	Body
10123T	25	Deceased	3	Chemotherapy	5-FU + others	4	61	Male	Diffuse	Positive	Positive	Antrum
10127T	13	Deceased	2	No chemotherapy	No chemotherapy	4	65	Male	Intestinal	Positive	Positive	Cardia
10130T	23	Deceased	2	No chemotherapy	NAN	4	71	Male	Intestinal	Positive	Positive	Body
10131T	77	Alive	3	Chemotherapy	5-FU + others	4	71	Male	Mixed	Negative	Positive	Body
10132T	64	Deceased	3	Chemotherapy	5-FU + platinum	4	72	Male	Diffuse	Positive	Positive	Antrum
10133T	51	Deceased	3	Chemotherapy	5-FU + platinum	4	56	Male	Intestinal	Positive	Positive	Antrum
10143T	15	Deceased	3	No chemotherapy	5-FU alone	4	74	Male	Diffuse	Positive	Negative	Body
10148T	21	Deceased	3	Chemotherapy	5-FU alone	4	74	Male	Mixed	Positive	Negative	Cardia
10152T	74	Alive	3	Chemotherapy	5-FU + others	4	53	Male	Diffuse	Positive	Negative	Antrum
10153T	74	Alive	3	Chemotherapy	5-FU alone	4	79	Male	Diffuse	Negative	Negative	Antrum
10154T	82	Alive	2	No chemotherapy	No chemotherapy	4	61	Female	Diffuse	Positive	Positive	Body
10159T	67	Deceased	3	Chemotherapy	5-FU + others	4	54	Female	Diffuse	Positive	Positive	Antrum
10161T	73	Alive	3	No chemotherapy	No chemotherapy	4	38	Male	Diffuse	Positive	Negative	Body
10164T	6	Deceased	3	No chemotherapy	No chemotherapy	4	65	Male	Other	Positive	Positive	Body
10166T	8	Deceased	2	Chemotherapy	5-FU alone	4	73	Female	Diffuse	Positive	Positive	Antrum
10167T	23	Deceased	3	Chemotherapy	5-FU + platinum	4	76	Male	Diffuse	Positive	Positive	Antrum
10169T	29	Deceased	3	Chemotherapy	5-FU + others	4	69	Male	Intestinal	Positive	Positive	Antrum
10172T	77	Alive	3	Chemotherapy	5-FU alone	4	68	Male	Intestinal	Negative	Positive	Body
10181T	23	Deceased	3	Chemotherapy	5-FU + others	4	50	Male	Diffuse	Negative	Positive	Antrum
10184T	70	Alive	2	No chemotherapy	No chemotherapy	4	53	Female	Intestinal	Positive	Positive	Antrum
10186T	77	Alive	3	Chemotherapy	5-FU + platinum	4	46	Male	Diffuse	Positive	Negative	Body
10189T	74	Alive	2	Chemotherapy	5-FU + others	4	43	Male	Intestinal	Negative	Negative	Body
10191T	70	Alive	3	Chemotherapy	5-FU + others	4	65	Male	Diffuse	Positive	Positive	Body
10192T	69	Alive	2	Chemotherapy	5-FU alone	4	66	Female	Diffuse	Negative	Positive	Antrum
10195T	17	Deceased	3	Chemotherapy	5-FU + others	4	63	Male	Intestinal	Negative	Positive	Antrum
10199T	69	Alive	3	Chemotherapy	5-FU + platinum	4	32	Female	Diffuse	Negative	Positive	Antrum
11T	81	Alive	3	Chemotherapy	5-FU + platinum	4	51	Male	Diffuse	Positive	Positive	Cardia
13T	50	Alive	3	Chemotherapy	5-FU + platinum	4	65	Male	Intestinal	Positive	Positive
15T	73	Alive	3	No chemotherapy	No chemotherapy	4	41	Female	Diffuse	Negative	Negative	Antrum
16T	71	Alive	3	No chemotherapy	No chemotherapy	4	68	Male	Diffuse	Negative	Positive	Body
17T	29	Deceased	3	Chemotherapy	5-FU + platinum	4	75	Female	Diffuse	Negative	Negative
18T	24.1	Deceased	3	Chemotherapy	5-FU + platinum	4	43	Male	Diffuse	Positive	Negative
2234T	27	Deceased	3	Chemotherapy	5-FU + others	4	64	Male	Intestinal	Negative	Negative	Antrum
22T	46	Deceased	3	No chemotherapy	No chemotherapy	1	66	Male	Intestinal	Positive	Positive	Antrum
2358T	149	Alive	2	Chemotherapy	NAN	4	36	Female	Diffuse	Negative	Negative	Antrum	Negative
2359T	22	Deceased	3	Chemotherapy	NAN	1	64	Male	Diffuse	Negative	Negative	Body
2372T	149	Alive	3	Chemotherapy	NAN	4	39	Female	Intestinal	Positive	Negative	Antrum	Positive
23T	49	Deceased	3	Chemotherapy	5-FU + platinum	4	61	Male	Diffuse	Positive	Positive	Antrum
2473T	152	Alive	3	Chemotherapy	5-FU + others	4	55	Male	Intestinal	Positive	Negative	Antrum	Negative
24T	57	Deceased	2	No chemotherapy	No chemotherapy	4	49	Female	Diffuse	Negative	Positive	Antrum
2523T	144	Alive	2	Chemotherapy	5-FU alone	4	69	Female	Diffuse	Positive	Negative	Cardia	Positive
2553T	34	Deceased	3	Chemotherapy	NAN	4	34	Male	Diffuse	Negative	Negative		Negative
2555T	39	Deceased	3	Chemotherapy	NAN	4	44	Male	Diffuse	Negative	Negative	Body	Negative
25T	72	Alive	3	No chemotherapy	No chemotherapy	4	58	Male	Intestinal	Negative	Negative	Antrum
2659T	31	Deceased	2	Chemotherapy	NAN	4	86	Male	Diffuse	Negative	Negative	Antrum	Negative
2691T	37	Deceased	2	Chemotherapy	NAN	4	62	Male	Diffuse	Positive	Negative	Antrum	Negative
26T	66	Alive	2	No chemotherapy	No chemotherapy	4	67	Male	Intestinal	Positive	Positive	Antrum
2711T	141	Alive	3	Chemotherapy	NAN	4	55	Male	Diffuse	Negative	Negative	Antrum	Negative
2769T	34	Deceased	2	Chemotherapy	NAN	4	61	Female	Diffuse	Negative	Negative	Antrum	Negative
2785T	140	Alive	3	Chemotherapy	5-FU + others	1	48	Female	Mixed	Positive	Negative	Body	Negative
2858T	138	Alive	3	Chemotherapy	5-FU alone	4	68	Male	Intestinal	Negative	Negative	Antrum	Negative
28T	62	Alive	2	Chemotherapy	5-FU + platinum	4	41	Male	Diffuse	Negative	Positive	Antrum
2980T	41	Deceased	2	Chemotherapy	5-FU + others	4	60	Male	Diffuse	Negative	Negative	Antrum	Negative
29T	62	Alive	2	No chemotherapy	No chemotherapy	4	53	Female	Diffuse	Positive	Positive	Antrum
2T	78	Alive	3	Chemotherapy	5-FU + platinum	4	57	Female	Diffuse	Positive	Negative	Body
3054T	134	Alive	2	Chemotherapy	5-FU alone	4	52	Female	Diffuse	Negative	Negative	Body	Negative
3090T	140	Alive	3	Chemotherapy	NAN	4	47	Male	Other	Negative	Negative	Cardia	Positive
3092T	134	Alive	3	Chemotherapy	5-FU + others	4	63	Female	Diffuse	Negative	Negative	Body	Negative
3194T	60	Deceased	3	Chemotherapy	5-FU + others	4	74	Male	Diffuse	Positive	Positive	Antrum	Negative
3233T	74	Deceased	3	Chemotherapy	NAN	4	63	Male	Diffuse	Positive	Negative	Antrum	Negative
3244T	79	Deceased	2	Chemotherapy	NAN	4	49	Female	Intestinal	Negative	Negative	Antrum	Negative
3341T	129	Alive	2	No chemotherapy	No chemotherapy	4	68	Female	Diffuse	Positive	Negative	Body	Negative
3347T	132	Alive	3	Chemotherapy	5-FU + others	4	36	Male	Intestinal	Positive	Negative	Body
3382T	128	Alive	3	Chemotherapy	5-FU alone	4	45	Male	Intestinal	Negative	Negative	Antrum	Negative
3402T	5	Deceased	3	Chemotherapy	5-FU alone	4	61	Female	Diffuse	Negative	Negative	Antrum	Negative
3417T	10	Deceased	3	Chemotherapy	NAN	4	58	Female	Intestinal	Positive	Negative	Antrum	Negative
3428T	34	Deceased	3	Chemotherapy	5-FU + others	4	34	Male	Diffuse	Positive	Negative	Antrum	Negative
3455T	126	Alive	2	Chemotherapy	NAN	4	47	Male	Diffuse	Negative	Negative	Antrum	Negative
3456T	87	Deceased	3	Chemotherapy	NAN	4	62	Female	Diffuse	Positive	Positive	Body	Negative
3467T	39	Deceased	2	Chemotherapy	5-FU + others	4	68	Female	Diffuse	Negative	Negative	Body	Negative
3482T	133	Alive	2	No chemotherapy	5-FU alone	4	67	Male	Intestinal	Negative	Negative	Antrum	Negative
34T	27	Deceased	3	No chemotherapy	No chemotherapy	4	43	Female	Diffuse	Negative	Positive	Antrum
3515T	17	Deceased	3	Chemotherapy	NAN	4	67	Female	Intestinal	Negative	Negative	Body	Negative
3532T	13	Deceased	3	Chemotherapy	NAN	4	55	Male	Diffuse	Negative	Negative	Body	Negative
3533T	19	Deceased	3	Chemotherapy	5-FU alone	4	66	Female	Intestinal	Positive	Negative	Body	Negative
3544T	126	Alive	2	Chemotherapy	5-FU alone	4	44	Male	Diffuse	Negative	Positive	Body	Negative
3550T	124	Alive	3	Chemotherapy	5-FU alone	4	73	Female	Intestinal	Positive	Negative	Antrum	Negative
3555T	68	Deceased	3	Chemotherapy	NAN	4	36	Female	Other	Positive	Negative	Antrum	Negative
3569T	2	Deceased	3	Chemotherapy	5-FU + others	4	63	Male	Intestinal	Negative	Negative	Antrum	Negative
3572T	123	Alive	3	Chemotherapy	5-FU + others	4	42	Female	Intestinal	Negative	Negative	Body	Negative
3603T	123	Alive	2	Chemotherapy	5-FU alone	4	32	Female	Intestinal	Negative	Negative	Antrum	Negative
3649T	122	Alive	2	Chemotherapy	5-FU alone	4	55	Male	Other	Negative	Negative	Body	Positive
3715T	124	Alive	3	Chemotherapy	5-FU + others	4	48	Female	Diffuse	Negative	Negative	Antrum	Negative
3737T	126	Alive	3	Chemotherapy	5-FU alone	4	55	Male	Diffuse	Positive	Negative	Antrum	Negative
3757T	120	Alive	3	Chemotherapy	NAN	4	60	Male	Intestinal	Positive	Negative	Antrum	Negative
3768T	27	Deceased	3	Chemotherapy	5-FU + others	4	66	Male	Diffuse	Negative	Negative	Antrum	Negative
3823T	119	Alive	3	Chemotherapy	5-FU + others	4	58	Male	Diffuse	Positive	Negative	Cardia	Positive
3847T	36	Deceased	3	Chemotherapy	NAN	4	63	Female	Other	Positive	Negative	Body	Negative
3873T	1	Deceased	3	Chemotherapy	NAN	4	68	Male	Diffuse	Positive	Negative	Cardia	Negative
3884T	35	Deceased	3	Chemotherapy	5-FU + others	4	40	Female	Diffuse	Negative	Negative	Antrum	Negative
3885T	5	Deceased	4	Chemotherapy	NAN	4	67	Male	Other	Negative	Negative	Whole
3920T	25	Deceased	4	Chemotherapy	NAN	4	36	Female	Other	Negative	Negative	Body
3932T	87	Deceased	3	Chemotherapy	5-FU + others	4	83	Male	Other	Negative	Negative	Whole
3958T	12	Deceased	4	Chemotherapy	NAN	4	55	Male	Other	Positive	Negative	Antrum
4001T	42	Deceased	2	Chemotherapy	5-FU alone	4	44	Male	Diffuse	Negative	Negative	Body	Negative
4092T	121	Alive	2	No chemotherapy	5-FU alone	4	73	Female	Other	Negative	Negative	Body	Negative
4095T	44	Deceased	3	Chemotherapy	5-FU alone	4	62	Male	Other	Positive	Negative	Body	Negative
4138T	114	Alive	3	Chemotherapy	5-FU + others	4	62	Male	Diffuse	Negative	Negative	Antrum	Negative
4189T	4	Deceased	4	Chemotherapy	NAN	4	48	Male	Diffuse	Positive	Negative	Body
4198T	24	Deceased	3	Chemotherapy	5-FU alone	4	75	Male	Other	Negative	Negative	Antrum	Negative
4216T	9	Deceased	4	Chemotherapy	NAN	4	32	Female	Other	Negative	Negative	Antrum
4221T	79	Deceased	3	Chemotherapy	5-FU + others	4	49	Female	Other	Negative	Negative	Antrum	Negative
4222T	23	Deceased	2	Chemotherapy	5-FU alone	4	69	Male	Other	Negative	Negative	Antrum	Negative
4244T	43	Deceased	3	Chemotherapy	5-FU + platinum	4	47	Male	Other	Negative	Negative	Body	Negative
4245T	111	Alive	3	Chemotherapy	5-FU + platinum	4	53	Female	Other	Negative	Negative	Cardia	Positive
4253T	40	Deceased	3	Chemotherapy	5-FU + others	4	52	Male	Other	Positive	Negative	Cardia
4256T	1	Deceased	4	Chemotherapy	NAN	4	61	Female	Other	Negative	Negative	Antrum
4260T	116	Alive	2	Chemotherapy	5-FU + others	4	51	Male	Intestinal	Negative	Negative	Antrum	Negative
4305T	110	Alive	2	Chemotherapy	5-FU alone	4	68	Male	Other	Negative	Negative	Antrum
4348T	110	Alive	3	Chemotherapy	5-FU alone	4	66	Male	Diffuse	Negative	Negative	Body	Negative
4397T	43	Deceased	3	Chemotherapy	5-FU + platinum	4	35	Male	Intestinal	Negative	Negative	Body
4539T	106	Alive	3	Chemotherapy	5-FU alone	3	53	Male	Other	Negative	Negative	Body
4568T	5	Deceased	3	Chemotherapy	5-FU + others	4	61	Female	Diffuse	Negative	Negative	Antrum
4626T	103	Alive	2	Chemotherapy	5-FU alone	4	65	Female	Diffuse	Negative	Negative	Antrum
4634T	51	Deceased	3	Chemotherapy	NAN	4	32	Male	Other	Negative	Negative	Whole
4698T	37	Deceased	3	Chemotherapy	5-FU + platinum	4	47	Male	Other	Negative	Negative	Antrum
4780T	22	Deceased	3	Chemotherapy	5-FU + others	4	41	Female	Other	Positive	Negative	Body
49T	12	Deceased	3	Chemotherapy	5-FU + platinum	4	59	Female	Diffuse	Negative	Positive	Antrum
515T	59	Alive	1	No chemotherapy	No chemotherapy	1	52	Male	Diffuse	Negative	Negative	Body
518T	18	Deceased	3	No chemotherapy	No chemotherapy	4	66	Female	Intestinal	Positive	Positive	Antrum
519T	63	Alive	3	Chemotherapy	5-FU + others	4	45	Male	Diffuse	Negative	Positive	Cardia
52T	55	Alive	3	Chemotherapy	5-FU + platinum	4	44	Male	Diffuse	Negative	Positive	Body
558T	7	Deceased	4	No chemotherapy	NAN	4	72	Male	Intestinal	Positive	Positive	Antrum
561T	41	Alive	2	Chemotherapy	5-FU alone	4	57	Female	Diffuse	Positive	Positive	Antrum
563T	47	Alive	3	Chemotherapy	5-FU + others	4	63	Male	Diffuse	Positive	Positive	Body
564T	19	Deceased	3	Chemotherapy	5-FU + platinum	4	65	Male	Diffuse	Positive	Positive	Antrum
571T	33	Deceased	3	Chemotherapy	5-FU + others	4	63	Male	Diffuse	Positive	Positive	Body
578T	41	Alive	3	Chemotherapy	5-FU + others	4	64	Female	Diffuse	Negative	Negative	Antrum
580T	40	Alive	3	Chemotherapy	5-FU + others	4	65	Male	Diffuse	Negative	Positive	Antrum
583T	41	Alive	3	Chemotherapy	5-FU alone	4	50	Male	Diffuse	Negative	Negative	Antrum
58T	73	Alive	3	Chemotherapy	5-FU + platinum	4	59	Male	Intestinal	Negative	Negative	Antrum
591T	38	Alive	3	Chemotherapy	5-FU + others	4	46	Male	Intestinal	Negative	Positive	Body
61T	66	Alive	3	No chemotherapy	No chemotherapy	4	49	Male	Intestinal	Positive	Negative	Antrum
10005T	93	Alive	3	Chemotherapy	5-FU + others	2	63	Male	Diffuse	Negative	Negative	Cardia
10007T	97	Alive	3	Chemotherapy	5-FU + others	2	58	Male	Mixed	Positive	Positive	Antrum
10008T	90	Alive	3	Chemotherapy	5-FU alone	2	70	Female	Intestinal	Negative	Negative	Antrum
10013T	89	Alive	3	Chemotherapy	5-FU alone	2	69	Male	Mixed	Positive	Positive	Antrum
10029T	0	Deceased	3	No chemotherapy	NAN	2	79	Male	Mixed	Negative	Negative	Antrum
10052T	70	Deceased	2	Chemotherapy	5-FU + others	2	61	Male	Intestinal	Negative	Positive	Antrum
10055T	23	Deceased	3	Chemotherapy	5-FU + others	2	47	Female	Intestinal	Positive	Positive	Antrum
10057T	59	Deceased	3	Chemotherapy	5-FU + platinum	2	78	Male	Intestinal	Positive	Negative	Body
10063T	18	Deceased	3	Chemotherapy	5-FU + others	2	81	Female	Intestinal	Negative	Negative	Antrum
10065T	14	Deceased	3	Chemotherapy	5-FU + others	2	60	Female	Intestinal	Positive	Negative	Antrum
10079T	84	Alive	3	Chemotherapy	5-FU alone	2	61	Male	Intestinal	Positive	Negative	Antrum
10094T	82	Alive	2	Chemotherapy	5-FU alone	2	58	Female	Intestinal	Negative	Negative	Antrum
10098T	81	Alive	2	Chemotherapy	5-FU alone	4	77	Male	Intestinal	Negative	Negative	Antrum
10103T	80	Alive	2	No chemotherapy	No chemotherapy	2	85	Female	Intestinal	Positive	Negative	Antrum
10113T	86	Alive	2	Chemotherapy	5-FU + others	2	59	Male	Intestinal	Negative	Negative	Antrum
10117T	4	Deceased	3	No chemotherapy	No chemotherapy	2	78	Female	Diffuse	Positive	Negative	Body
10120T	21	Deceased	2	No chemotherapy	No chemotherapy	2	68	Male	Intestinal	Negative	Negative	Body
10121T	17	Deceased	2	Chemotherapy	5-FU alone	2	74	Male	Diffuse	Positive	Negative	Antrum
10129T	57	Deceased	3	Chemotherapy	5-FU + others	2	71	Male	Diffuse	Positive	Negative	Antrum
10136T	77	Alive	3	Chemotherapy	NAN	2	66	Male	Diffuse	Positive	Positive	Antrum
10140T	77	Alive	2	Chemotherapy	5-FU + others	1	56	Male	Intestinal	Positive	Negative	Antrum
10144T	75	Alive	3	No chemotherapy	No chemotherapy	1	63	Male	Mixed	Positive	Negative	Cardia
10146T	84	Alive	2	Chemotherapy	5-FU + others	2	68	Male	Mixed	Positive	Negative	Body
10150T	80	Alive	3	Chemotherapy	5-FU + platinum	2	62	Male	Intestinal	Positive	Negative	Antrum
10155T	80	Alive	3	Chemotherapy	No chemotherapy	2	60	Female	Intestinal	Negative	Negative	Antrum
10168T	8	Deceased	3	No chemotherapy	No chemotherapy	2	78	Female	Intestinal	Positive	Positive	Antrum
10170T	83	Alive	2	No chemotherapy	No chemotherapy	1	68	Male	Intestinal	Negative	Negative	Antrum
10171T	77	Alive	3	Chemotherapy	5-FU + others	2	27	Male	Intestinal	Positive	Positive	Cardia
10173T	1	Deceased	3	No chemotherapy	NAN	3	73	Male	Diffuse	Positive	Positive	Antrum
10177T	71	Alive	3	Chemotherapy	5-FU alone	2	73	Female	Diffuse	Positive	Negative	Antrum
10178T	70	Alive	3	Chemotherapy	5-FU + others	2	55	Female	Intestinal	Positive	Negative	Antrum
10179T	71	Alive	3	Chemotherapy	5-FU + others	2	65	Male	Intestinal	Positive	Negative	Antrum
10182T	21	Deceased	2	Chemotherapy	5-FU alone	2	56	Male	Intestinal	Negative	Negative	Body
10188T	70	Alive	2	Chemotherapy	5-FU alone	2	68	Male	Intestinal	Positive	Negative	Antrum
10198T	72	Alive	3	Chemotherapy	5-FU alone	2	73	Male	Diffuse	Positive	Negative	Cardia
10200T	68	Alive	2	Chemotherapy	5-FU alone	2	75	Female	Diffuse	Negative	Positive	Cardia
21T	61	Deceased	3	No chemotherapy	No chemotherapy	4	46	Male	Intestinal	Positive	Positive	Body
2264T	14	Deceased	2	Chemotherapy	5-FU + others	2	62	Male	Other	Positive		Antrum	Negative
2411T	135	Deceased	3	Chemotherapy	5-FU alone	2	68	Female	Other	Negative	Negative	Antrum	Negative
2423T	10	Deceased	3	Chemotherapy	NAN	2	57	Female	Other	Negative	Negative	Antrum
2449T	12	Deceased	3	Chemotherapy	5-FU + others	2	47	Male	Other	Negative	Negative	Antrum	Negative
2497T	9	Deceased	3	Chemotherapy	5-FU + others	2	61	Male	Other	Negative	Negative	Body
2498T	45	Deceased	3	Chemotherapy	5-FU alone	3	51	Male	Diffuse	Negative	Negative	Antrum
2507T	144	Alive	3	Chemotherapy	5-FU + others	2	45	Female	Intestinal	Positive	Negative	Body	Negative
2540T	144	Alive	3	Chemotherapy	5-FU + others	1	61	Male	Diffuse	Positive	Negative	Body
2566T	123	Deceased	2	Chemotherapy	5-FU alone	2	77	Male	Diffuse	Positive	Negative	Antrum	Negative
2597T	149	Alive	2	Chemotherapy	5-FU alone	2	58	Male	Intestinal	Negative	Negative	Antrum	Negative
2602T	149	Alive	3	Chemotherapy	5-FU + others	2	42	Male	Diffuse	Negative	Negative	Antrum	Negative
2609T	37	Deceased	2	Chemotherapy	5-FU alone	2	64	Male	Other	Negative	Negative	Cardia	Negative
2622T	151	Alive	2	No chemotherapy	5-FU alone	3	59	Male	Intestinal	Negative	Negative	Antrum	Negative
2637T	150	Alive	2	Chemotherapy	NAN	4	51	Male	Intestinal	Negative	Negative	Antrum	Negative
2656T	22	Deceased	3	Chemotherapy	5-FU + others	2	60	Male	Diffuse	Positive	Negative	Body	Negative
2663T	7	Deceased	3	Chemotherapy	5-FU + others	2	70	Male	Intestinal	Positive	Negative	Body	Negative
2776T	18	Deceased	3	Chemotherapy	5-FU + others	1	63	Male	Other	Negative	Negative	Antrum	Negative
27T	71	Alive	3	Chemotherapy	5-FU + platinum	2	63	Male	Intestinal	Positive	Positive	Body
2833T	139	Alive	3	Chemotherapy	5-FU alone	2	57	Male	Intestinal	Positive	Negative	Body
2845T	20	Deceased	3	Chemotherapy	5-FU + others	1	64	Male	Intestinal	Negative	Negative	Cardia	Negative
2869T	138	Alive	3	Chemotherapy	5-FU alone	2	68	Male	Intestinal	Negative	Negative	Body	Negative
2985T	136	Alive	2	Chemotherapy	5-FU alone	2	62	Male	Other	Negative	Negative	Antrum	Negative
2993T	15	Deceased	3	Chemotherapy	5-FU alone	2	61	Male	Intestinal	Positive	Negative	Antrum	Negative
3034T	143	Alive	2	No chemotherapy	No chemotherapy	2	62	Male	Intestinal	Negative	Negative	Cardia	Negative
3089T	134	Alive	3	Chemotherapy	NAN	2	64	Male	Other	Negative	Negative	Antrum
3094T	40	Deceased	3	Chemotherapy	NAN	1	44	Male	Other	Negative	Negative	Body	Negative
3099T	0	Deceased	3	No chemotherapy	NAN	2	65	Male	Intestinal	Negative	Negative	Body	Negative
3108T	40	Deceased	2	Chemotherapy	5-FU alone	2	66	Male	Intestinal	Negative	Negative	Body	Negative
3117T	137	Alive	2	Chemotherapy	5-FU alone	2	75	Female	Intestinal	Positive	Negative	Antrum	Negative
3151T	77	Deceased	2	No chemotherapy	5-FU alone	1	70	Male	Intestinal	Negative	Negative	Body	Negative
3164T	132	Alive	3	Chemotherapy	5-FU + others	2	56	Female	Intestinal	Positive	Negative	Antrum	Negative
3181T	17	Alive	3	No chemotherapy	No chemotherapy	2	76	Male					Negative
3203T	131	Alive	2	Chemotherapy	5-FU alone	2	53	Female	Diffuse	Negative	Negative	Body	Negative
3220T	22	Deceased	3	Chemotherapy	5-FU + platinum	1	64	Male	Intestinal	Positive	Negative	Body	Negative
3262T	132	Alive	3	Chemotherapy	NAN	2	34	Male	Diffuse	Positive	Negative	Antrum	Negative
32T	61	Alive	2	No chemotherapy	No chemotherapy	2	39	Male	Intestinal	Negative	Negative	Antrum
3307T	37	Deceased	3	Chemotherapy	5-FU alone	4	59	Female	Intestinal	Positive	Negative	Antrum	Negative
3309T	131	Alive	3	Chemotherapy	NAN	2	55	Male	Other	Negative	Negative	Antrum	Negative
3320T	4	Deceased	3	Chemotherapy	5-FU + others	2	69	Male	Diffuse	Positive	Negative	Body	Negative
3333T	129	Alive	2	Chemotherapy	5-FU alone	2	69	Male	Diffuse	Positive	Negative	Body	Negative
3335T	14	Deceased	3	Chemotherapy	5-FU + others	2	66	Male	Diffuse	Positive	Negative	Antrum	Negative
3344T	131	Alive	2	Chemotherapy	5-FU alone	2	48	Female	Intestinal	Positive	Negative	Antrum	Negative
3361T	132	Alive	3	Chemotherapy	NAN	2	43	Male	Diffuse	Negative	Negative	Cardia	Positive
3368T	128	Alive	2	Chemotherapy	NAN	2	54	Male	Intestinal	Negative	Negative	Antrum	Negative
3372T	49	Deceased	3	Chemotherapy	5-FU + others	2	38	Female	Diffuse	Negative	Negative	Antrum	Negative
3381T	128	Alive	3	Chemotherapy	5-FU alone	2	59	Male	Mixed	Negative	Negative	Antrum	Negative
3396T	127	Alive	3	Chemotherapy	NAN	2	49	Male	Intestinal	Positive	Negative	Body	Negative
3404T	7	Deceased	3	Chemotherapy	NAN	2	64	Female	Diffuse	Positive	Negative	Antrum	Negative
3420T	34	Deceased	3	Chemotherapy	5-FU + others	2	48	Male	Intestinal	Positive	Negative	Antrum	Negative
3473T	126	Alive	3	Chemotherapy	5-FU alone	2	27	Male	Mixed	Negative	Negative	Antrum	Positive
3484T	12	Deceased	3	Chemotherapy	5-FU + others	2	54	Male	Intestinal	Negative	Negative	Antrum	Negative
3512T	26	Deceased	3	Chemotherapy	5-FU + others	4	64	Male	Diffuse	Positive	Negative	Body	Negative
3558T	93	Deceased	3	Chemotherapy	5-FU alone	2	66	Male	Intestinal	Positive	Negative	Body	Negative
3566T	21	Deceased	3	Chemotherapy	NAN	2	62	Male	Intestinal	Positive	Negative	Body	Negative
3607T	46	Deceased	3	Chemotherapy	5-FU + others	2	66	Male	Mixed	Positive	Negative	Cardia	Negative
3614T	9	Deceased	3	Chemotherapy	5-FU alone	2	72	Female	Intestinal	Positive	Negative	Body	Negative
3624T	128	Alive	3	Chemotherapy	NAN	2	74	Male	Other
3646T	95	Deceased	3	Chemotherapy	5-FU alone	2	60	Male	Other	Negative	Negative	Antrum	Negative
3657T	122	Alive	3	Chemotherapy	5-FU alone	2	64	Female	Other	Positive	Negative	Antrum
36T	25	Deceased	3	Chemotherapy	5-FU + platinum	2	68	Male	Diffuse	Negative	Negative	Antrum
3747T	120	Alive	2	No chemotherapy	No chemotherapy	1	69	Male	Intestinal	Negative	Negative	Body	Negative
3769T	38	Deceased	3	Chemotherapy	NAN	2	61	Male	Diffuse	Negative	Negative	Antrum	Negative
37T	67	Alive	2	No chemotherapy	No chemotherapy	2	40	Female	Diffuse	Negative	Positive	Body
3819T	119	Alive	3	Chemotherapy	5-FU alone	2	46	Male	Mixed	Negative	Negative	Antrum	Negative
3838T	1	Deceased	4	No chemotherapy	NAN	2	68	Male	Other	Positive	Negative	Antrum	Negative
3844T	119	Alive	1	No chemotherapy	No chemotherapy	2	56	Male	Other	Negative	Negative	Antrum
3846T	119	Alive	2	Chemotherapy	5-FU alone	2	41	Male	Intestinal	Positive	Negative	Antrum	Negative
3863T	118	Alive	3	Chemotherapy	NAN	2	52	Male	Intestinal	Negative	Negative	Antrum	Negative
3868T	10	Deceased	3	Chemotherapy	5-FU alone	2	74	Male	Other	Positive	Negative	Antrum	Negative
3883T	118	Alive	3	Chemotherapy	5-FU + others	2	71	Male	Other	Negative	Negative	Antrum	Negative
3887T	49	Deceased	1	Chemotherapy	5-FU alone	1	68	Female	Other	Positive	Negative	Body
3894T	118	Alive	2	No chemotherapy	No chemotherapy	3	74	Male	Other	Negative	Negative	Antrum
38T	60	Deceased	3	No chemotherapy	No chemotherapy	2	61	Male	Intestinal	Negative	Negative	Antrum
4053T	115	Alive	1	No chemotherapy	No chemotherapy	2	56	Male	Other	Negative	Negative	Antrum
4101T	115	Alive	2	Chemotherapy	5-FU alone	2	79	Female	Intestinal	Negative	Negative	Body	Negative
41T	15	Deceased	3	No chemotherapy	No chemotherapy	2	41	Male	Intestinal	Positive	Negative	Antrum
4277T	111	Alive	3	Chemotherapy	5-FU + others	2	66	Female	Other	Positive	Negative	Antrum
4340T	23	Deceased	3	Chemotherapy	5-FU + others	2	34	Male	Other	Negative	Negative	Body
4344T	46	Deceased	2	Chemotherapy	5-FU + others	3	61	Male	Other	Negative	Negative	Antrum
4409T	17	Deceased	3	Chemotherapy	5-FU + others	2	61	Male	Other	Negative	Negative	Body
4426T	108	Alive	2	Chemotherapy	5-FU alone	2	61	Male	Intestinal	Negative	Negative	Antrum
4427T	116	Alive	3	Chemotherapy	5-FU + others	3	36	Male	Diffuse	Negative	Negative	Antrum
4429T	2	Deceased	3		NAN	2	71	Male	Intestinal	Positive	Negative	Antrum
4549T	111	Alive	3	No chemotherapy	5-FU alone	2	53	Male	Other	Negative	Negative	Antrum
4595T	2	Deceased	4	No chemotherapy	NAN	2	80	Male	Other	Negative	Negative	Body
4635T	104	Alive	4	Chemotherapy	5-FU + others	2	53	Male	Intestinal	Positive	Negative	Antrum
4730T	101	Alive	3	Chemotherapy	NAN	2	40	Male	Other	Positive	Negative	Body
4865T	46	Deceased	2	Chemotherapy	5-FU alone	2	68	Male	Intestinal	Positive	Negative	Antrum	Negative
506T	63	Deceased	2	No chemotherapy	NAN	2	58	Male	Diffuse	Positive	Negative	Body
510T	33	Alive	3	Chemotherapy	NAN	2	40	Male	Diffuse	Positive	Negative	Cardia
514T	10	Deceased	3	Chemotherapy	NAN	2	61	Male	Diffuse	Positive	Negative	Antrum
516T	64	Alive	2	Chemotherapy	5-FU alone	2	72	Female	Intestinal	Positive	Positive	Antrum
521T	57	Alive	3	Chemotherapy	5-FU + others	1	67	Male	Diffuse	Positive	Positive	Whole
522T	62	Alive	2	No chemotherapy	No chemotherapy	2	59	Female	Diffuse	Negative	Negative	Antrum
533T	12	Deceased	3	Chemotherapy	NAN	2	63	Male	Mixed	Positive	Negative	Antrum
540T	55	Alive	2	Chemotherapy	5-FU alone	2	67	Female	Diffuse	Positive	Negative	Antrum
550T	59	Alive	3	No chemotherapy	No chemotherapy	2	71	Female	Intestinal	Positive	Positive	Antrum
566T	42	Alive	1	No chemotherapy	No chemotherapy	1	63	Female	Intestinal	Positive	Negative	Antrum
569T	45	Alive	1	No chemotherapy	No chemotherapy	4	42	Female	Diffuse	Positive	Negative	Antrum
577T	41	Alive	2	Chemotherapy	5-FU alone	2	62	Male	Intestinal	Positive	Negative	Body
581T	42	Alive	1	No chemotherapy	No chemotherapy	2	56	Male	Intestinal	Negative	Negative	Antrum
584T	37	Alive	3	Chemotherapy	5-FU + others	2	69	Female	Diffuse	Positive	Positive	Body
585T	40	Alive	3	Chemotherapy	5-FU alone	2	48	Male	Intestinal	Positive	Negative	Antrum
587T	42	Alive	2	Chemotherapy	5-FU alone	2	54	Female	Intestinal	Positive	Negative	Antrum
588T	6	Deceased	3	Chemotherapy	NAN	2	66	Male	Diffuse	Negative	Negative	Cardia
589T	36	Alive	3	Chemotherapy	5-FU + others	2	69	Male	Intestinal	Positive	Negative	Cardia
590T	37	Alive	3	Chemotherapy	5-FU + others	2	51	Male	Intestinal	Positive	Positive	Antrum
592T	8	Deceased	3	No chemotherapy	No chemotherapy	2	69	Male	Diffuse	Positive	Positive	Antrum
593T	35	Alive	3	Chemotherapy	5-FU + others	2	69	Female	Diffuse	Positive	Positive	Antrum
596T	70	Alive	2	Chemotherapy	5-FU + others	2	54	Female	Diffuse	Positive	Negative	Body
68T	65	Alive	2	Chemotherapy	5-FU + platinum	4	43	Female	Diffuse	Negative	Positive	Body
10197T	13	Deceased	2	No chemotherapy	No chemotherapy	3	54	Male	Diffuse	Negative	Positive	Body
2221T	161	Alive	3	Chemotherapy	NAN	3	63	Male	Diffuse	Negative	Negative	Body	Negative
2245T	60	Deceased	3	Chemotherapy	NAN	3	60	Male	Intestinal	Positive	Negative	Body	Negative
2252T	17	Deceased	3	Chemotherapy	NAN	3	30	Male	Other	Negative	Positive	Antrum
2433T	155	Alive	3	Chemotherapy	5-FU alone	1	68	Male	Other	Negative	Negative	Antrum	Negative
2488T	145	Alive	3	Chemotherapy	5-FU + others	3	53	Male	Mixed	Positive	Negative	Antrum	Negative
2499T	153	Alive	3	Chemotherapy	5-FU + others	3	59	Female	Mixed	Negative	Negative	Body
2569T	6	Deceased	3	Chemotherapy	5-FU + others	3	53	Female	Intestinal	Positive	Negative	Antrum	Negative
2582T	143	Alive	3	Chemotherapy	5-FU + others	3	53	Male	Diffuse	Positive	Negative	Antrum	Negative
2695T	39	Deceased	3	Chemotherapy	5-FU + others	3	65	Male	Intestinal	Negative	Negative	Antrum	Negative
2755T	31	Deceased	3	Chemotherapy	5-FU + platinum	3	72	Male	Other	Negative	Negative	Body	Negative
2827T	146	Alive	3	Chemotherapy	5-FU + others	3	58	Male	Other	Negative	Negative	Body	Negative
2847T	138	Alive	3	Chemotherapy	5-FU + others	3	68	Male	Other	Negative	Negative	Antrum	Negative
2849T	25	Deceased	3	Chemotherapy	NAN	3	58	Female	Diffuse	Negative	Negative	Antrum	Negative
2885T	13	Deceased	3	Chemotherapy	5-FU + others	3	42	Male	Mixed	Negative	Negative	Body	Negative
2979T	144	Alive	3	Chemotherapy	NAN	3	46	Male	Other	Negative	Negative	Cardia	Positive
3045T	12	Deceased	3	Chemotherapy	5-FU + others	3	54	Male	Other	Negative	Negative	Body	Negative
3062T	109	Deceased	3	Chemotherapy	5-FU + others	3	74	Female	Intestinal	Positive	Negative	Antrum	Positive
3065T	138	Alive	3	Chemotherapy	5-FU alone	3	37	Female	Diffuse	Positive	Negative	Body	Negative
31T	61	Alive	3	Chemotherapy	5-FU + platinum	3	61	Female	Diffuse	Negative	Negative	Antrum
3252T	4	Deceased	3	Chemotherapy	5-FU + others	3	64	Female	Diffuse	Positive	Negative	Cardia	Negative
3275T	3	Deceased	3	Chemotherapy	5-FU + others	3	62	Male	Other	Negative	Negative	Antrum	Negative
3316T	115	Deceased	3	Chemotherapy	5-FU alone	3	49	Female	Intestinal	Negative	Negative	Body	Negative
3412T	7	Deceased	3	Chemotherapy	5-FU alone	3	85	Male	Diffuse	Positive	Positive	Antrum	Negative
3462T	18	Deceased	3	Chemotherapy	NAN	3	53	Male	Diffuse	Positive	Negative	Body	Negative
3477T	9	Deceased	3	Chemotherapy	NAN	3	58	Male	Other	Positive	Negative	Antrum	Negative
3499T	64	Deceased	3	Chemotherapy	5-FU alone	3	65	Male	Diffuse	Positive	Positive	Antrum	Negative
3514T	32	Deceased	3	Chemotherapy	5-FU alone	3	77	Male	Other	Positive	Positive	Cardia
3527T	124	Alive	3	No chemotherapy	5-FU alone	3	80	Female	Diffuse	Negative	Negative	Body	Negative
3628T	24	Deceased	3	Chemotherapy	5-FU + others	3	42	Male	Other	Positive	Negative	Cardia	Negative
3672T	30	Deceased	3	Chemotherapy	5-FU + platinum	3	64	Female	Diffuse	Positive	Negative	Antrum	Negative
3679T	20	Deceased	3	No chemotherapy	No chemotherapy	3	80	Male	Intestinal	Negative	Negative	Cardia	Negative
3746T	120	Alive	3	Chemotherapy	5-FU + others	3	60	Male	Intestinal	Positive	Negative	Antrum	Negative
3804T	3	Deceased	3	Chemotherapy	NAN	3	43	Female	Diffuse	Positive	Positive	Body	Negative
3810T	41	Deceased	3	Chemotherapy	5-FU + others	3	42	Male	Diffuse	Positive	Negative	Cardia	Positive
3830T	127	Alive	3	Chemotherapy	5-FU + others	3	63	Female	Diffuse	Negative	Negative	Body	Negative
3831T	119	Alive	2	Chemotherapy	5-FU alone	3	67	Female	Other	Negative	Negative	Antrum	Negative
3839T	7	Deceased	3	Chemotherapy	5-FU + others	3	67	Female	Diffuse	Negative	Negative	Antrum
3849T	74	Deceased	2	Chemotherapy	5-FU alone	3	35	Female	Diffuse	Negative	Negative	Body	Negative
3872T	122	Alive	2	Chemotherapy	NAN	3	65	Female	Other	Negative	Negative	Antrum	Negative
3886T	17	Deceased	3	Chemotherapy	5-FU + platinum	3	47	Male	Other	Positive	Positive	Body	Positive
3892T	118	Alive	2	No chemotherapy	No chemotherapy	3	63	Female	Other	Negative	Negative	Antrum	Negative
3896T	118	Alive	3	Chemotherapy	NAN	3	55	Male	Other	Negative	Negative	Antrum
3903T	117	Alive	1	No chemotherapy	No chemotherapy	3	56	Male	Other	Negative	Negative	Antrum
3907T	12	Deceased	3	Chemotherapy	5-FU + others	3	40	Female	Other	Positive	Negative
3912T	37	Deceased	4	Chemotherapy	NAN	3	64	Male	Other	Positive	Negative	Antrum
3960T	91	Deceased	3	Chemotherapy	5-FU + others	3	60	Female	Other	Negative	Negative	Body	Positive
3972T	11	Deceased	3	Chemotherapy	NAN	3	52	Male	Other	Positive	Negative	Body	Negative
3976T	34	Deceased	3	Chemotherapy	NAN	3	68	Male	Other	Negative	Negative	Antrum	Negative
3983T	26	Deceased	2	Chemotherapy	No chemotherapy	3	64	Male	Intestinal	Negative	Negative	Whole
3998T	40	Deceased	3	Chemotherapy	5-FU + others	3	55	Male	Other	Negative	Negative	Antrum	Negative
39T	60	Alive	2	No chemotherapy	No chemotherapy	3	52	Male	Diffuse	Positive	Positive	Antrum
4029T	115	Alive	3	Chemotherapy	5-FU + others	3	69	Male	Intestinal	Negative	Negative	Body	Negative
4030T	43	Deceased	3	Chemotherapy	5-FU + others	3	65	Female	Intestinal	Negative	Negative	Antrum	Negative
4032T	124	Alive	3	Chemotherapy	5-FU + others	3	71	Male	Other	Negative	Negative	Cardia	Positive
4046T	0	Deceased	4		5-FU alone	3	75	Male	Other	Negative	Negative	Antrum
4064T	75	Deceased	3	Chemotherapy	5-FU + others	3	71	Male	Intestinal	Negative	Negative	Body	Negative
4078T	21	Deceased	3	Chemotherapy	5-FU + others	3	49	Male	Diffuse	Negative	Negative	Antrum	Negative
4080T	121	Alive	3	Chemotherapy	5-FU alone	3	42	Female	Diffuse	Positive	Negative	Body	Negative
4123T	33	Deceased	3	Chemotherapy	5-FU + others	3	49	Male	Other	Negative	Negative	Antrum	Negative
4142T	113	Alive	2	Chemotherapy	NAN	3	50	Male	Diffuse	Negative	Negative	Antrum	Negative
4156T	20	Deceased	3	Chemotherapy	NAN	3	62	Male	Intestinal	Negative	Negative	Antrum	Negative
4162T	113	Alive	3	Chemotherapy	5-FU + platinum	3	66	Male	Other	Negative	Negative	Body	Negative
4171T	58	Deceased	2	Chemotherapy	5-FU + others	3	63	Male	Intestinal	Negative	Negative	Antrum	Negative
4173T	113	Alive	3	Chemotherapy	5-FU + platinum	3	50	Male	Other	Negative	Negative	Antrum	Positive
4188T	113	Alive	1	No chemotherapy	No chemotherapy	3	56	Female	Other	Negative	Negative	Body	Negative
4224T	24	Deceased	3	Chemotherapy	5-FU + others	3	74	Female	Diffuse	Negative	Negative	Body	Negative
4262T	13	Deceased	3	Chemotherapy	NAN	3	72	Male	Other	Negative	Negative	Antrum
4265T	48	Deceased	3	Chemotherapy	5-FU + platinum	3	69	Male	Other	Negative	Negative	Antrum
4275T	111	Alive	2	Chemotherapy	5-FU alone	3	67	Male	Diffuse	Negative	Negative	Cardia
4276T	55	Deceased	3	Chemotherapy	5-FU + others	3	65	Male	Other	Positive	Negative	Body
42T	59	Alive	3	Chemotherapy	5-FU + platinum	3	42	Female	Diffuse	Positive	Positive	Antrum
4311T	110	Alive	2	Chemotherapy	5-FU alone	3	41	Male	Diffuse	Negative	Negative	Body
4313T	118	Alive	3	Chemotherapy	5-FU alone	3	58	Male	Other	Negative	Negative	Body
4314T	117	Alive	3	Chemotherapy	5-FU + others	3	59	Male	Other	Positive	Negative	Body
4316T	39	Deceased	2	Chemotherapy	No chemotherapy	3	49	Male	Other	Negative	Negative	Antrum
4317T	23	Deceased	3	Chemotherapy	5-FU alone	3	68	Male	Other	Positive	Negative	Antrum
4325T	19	Deceased	3	Chemotherapy	NAN	3	65	Male	Other	Negative	Negative	Body
4339T	12	Deceased	3	Chemotherapy	5-FU + others	3	44	Male	Diffuse	Positive	Negative	Body
4341T	110	Alive	3	Chemotherapy	5-FU + platinum	3	62	Male	Other	Negative	Negative	Antrum
4349T	116	Alive	2	No chemotherapy	NAN	3	63	Female	Intestinal	Positive	Negative	Antrum	Negative
4367T	109	Alive	3	Chemotherapy	5-FU + others	3	66	Male	Diffuse	Negative	Negative	Body
4386T	116	Deceased	2	No chemotherapy	5-FU + others	3	59	Male	Intestinal	Negative	Negative	Antrum
4390T	109	Alive	3	Chemotherapy	5-FU + others	3	53	Female	Diffuse	Negative	Negative	Antrum	Negative
4396T	114	Alive	3	Chemotherapy	5-FU alone	3	67	Male	Other	Negative	Negative	Body
43T	59	Alive	2	No chemotherapy	No chemotherapy	3	32	Male	Diffuse	Negative	Negative	Antrum
4403T	108	Alive	2	No chemotherapy	NAN	3	51	Female	Diffuse	Negative	Negative	Antrum	Negative
4430T	23	Deceased	4	Chemotherapy	NAN	3	59	Male	Other	Negative	Negative	Cardia
4438T	108	Alive	1	No chemotherapy	No chemotherapy	3	54	Female	Other	Negative	Negative	Antrum
4439T	108	Alive	1	No chemotherapy	No chemotherapy	3	70	Female	Other	Negative	Negative	Body
4442T	18	Deceased	3	Chemotherapy	5-FU alone	3	74	Female	Intestinal	Negative	Negative	Antrum
4444T	108	Alive	3	Chemotherapy	5-FU + others	3	50	Female	Diffuse	Negative	Negative	Body
4494T	13	Deceased	2	Chemotherapy	5-FU alone	3	54	Male	Intestinal	Negative	Negative	Cardia
4497T	10	Deceased	2	Chemotherapy	5-FU alone	3	73	Female	Diffuse	Negative	Positive	Body
44T	59	Alive	3	Chemotherapy	5-FU + platinum	3	52	Female	Intestinal	Positive	Positive	Body
4535T	92	Deceased	3	Chemotherapy	5-FU alone	3	77	Male	Intestinal	Positive	Negative	Body
4545T	15	Deceased	3	Chemotherapy	NAN	3	75	Male	Other	Positive	Negative	Cardia
4546T	49	Deceased	3	Chemotherapy	NAN	3	49	Female	Other	Negative	Negative	Whole
4548T	114	Alive	2	Chemotherapy	5-FU alone	3	64	Male	Other			Antrum
4561T	12	Deceased	4	Chemotherapy	5-FU + others	3	53	Female	Other	Positive	Positive	Body
4569T	111	Alive	3	No chemotherapy	NAN	3	57	Male	Intestinal	Negative	Negative	Antrum
4573T	109	Alive	3	Chemotherapy	NAN	3	44	Female	Other	Negative	Negative	Body
4577T	8	Deceased	3	Chemotherapy	5-FU alone	3	62	Male	Other	Positive	Negative	Antrum
4580T	101	Deceased	2	Chemotherapy	NAN	3	55	Male	Diffuse	Negative	Negative	Cardia
4588T	33	Deceased	3	Chemotherapy	5-FU + others	3	70	Male	Diffuse	Negative	Negative	Antrum
45T	60	Alive	3	No chemotherapy	No chemotherapy	3	46	Female	Diffuse	Negative	Positive	Body
4603T	109	Alive	3	Chemotherapy	NAN	3	36	Female	Diffuse			Body	Negative
4617T	4	Deceased	3	Chemotherapy	5-FU alone	3	65	Male	Other	Positive	Negative	Body
4638T	101	Deceased	3	Chemotherapy	5-FU alone	3	63	Male	Other	Negative	Negative	Antrum
4658T	92	Deceased	1	No chemotherapy	No chemotherapy	3	71	Male	Other	Positive	Negative	Body
4667T	103	Alive	3	Chemotherapy	5-FU alone	3	54	Male	Intestinal	Negative	Negative	Antrum	Negative
4669T	102	Alive	2	Chemotherapy	5-FU alone	3	51	Male	Diffuse	Positive	Negative	Antrum
4670T	39	Deceased	3	Chemotherapy	NAN	3	65	Male	Other	Positive	Negative	Antrum
4688T	110	Alive	3	Chemotherapy	5-FU + others	3	49	Male	Intestinal	Positive	Negative	Cardia	Negative
4689T	16	Deceased	3	No chemotherapy	NAN	3	84	Female	Diffuse	Positive	Negative	Antrum
46T	20	Deceased	3	No chemotherapy	No chemotherapy	3	43	Male	Diffuse	Positive	Positive	Body
4708T	14	Deceased	3	Chemotherapy	NAN	3	72	Male	Other	Positive	Negative	Antrum
4721T	13	Deceased	2	Chemotherapy	5-FU + others	3	60	Male	Intestinal	Negative	Negative	Antrum
4724T	102	Alive	3	Chemotherapy	5-FU + platinum	3	54	Female	Intestinal	Positive	Negative	Antrum	Negative
4736T	33	Deceased	3	Chemotherapy	5-FU + others	3	44	Female	Other	Negative	Negative	Antrum
4737T	31	Deceased	3	Chemotherapy	5-FU + others	3	51	Male	Other	Positive	Negative	Antrum
4768T	2	Deceased	3	Chemotherapy	5-FU alone	3	47	Female	Other	Positive	Negative	Antrum
4771T	38	Deceased	3	Chemotherapy	5-FU + others	3	34	Male	Other	Negative	Negative	Body
4786T	100	Alive	3	Chemotherapy	5-FU + others	3	52	Male	Other	Negative	Negative	Antrum
4788T	92	Deceased	3	Chemotherapy	5-FU + others	3	67	Male	Intestinal	Positive	Negative	Body
47T	13	Deceased	3	No chemotherapy	No chemotherapy	3	52	Male	Diffuse	Positive	Negative	Antrum
4812T	107	Alive	3	Chemotherapy	5-FU + others	3	55	Male	Intestinal	Negative	Negative	Antrum	Negative
4863T	109	Alive	2	Chemotherapy	5-FU alone	3	52	Male	Intestinal	Positive	Negative	Antrum
4869T	98	Alive	3	Chemotherapy	NAN	3	75	Male	Other	Positive	Negative	Antrum
4889T	39	Deceased	3	Chemotherapy	No chemotherapy	3	81	Male	Other	Negative	Negative	Antrum
48T	9	Deceased	3	No chemotherapy	No chemotherapy	3	57	Male	Diffuse	Positive	Positive	Antrum
4925T	103	Alive	3	Chemotherapy	5-FU + others	3	75	Male	Other	Negative	Negative	Body
50T	55	Alive	2	No chemotherapy	No chemotherapy	3	66	Male	Diffuse	Positive	Positive	Cardia
55T	49	Alive	2	Chemotherapy	5-FU + platinum	3	48	Female	Diffuse	Negative	Positive	Body
57T	78	Alive	3	No chemotherapy	No chemotherapy	3	31	Male	Mixed	Positive	Positive	Body
60T	73	Alive	3	Chemotherapy	5-FU + platinum	3	40	Female	Diffuse	Positive	Positive	Body
62T	70	Alive	3	No chemotherapy	No chemotherapy	3	67	Male	Diffuse	Positive	Negative	Antrum
65T	71	Alive	3	Chemotherapy	5-FU + platinum	3	48	Male	Diffuse	Positive	Negative	Antrum
66T	60	Alive	4	Chemotherapy	5-FU + platinum	3	59	Male	Intestinal	Positive	Positive	Antrum
69T	59	Alive	2	Chemotherapy	5-FU + platinum	3	64	Male	Intestinal	Positive	Negative	Body
70T	59	Alive	3	No chemotherapy	No chemotherapy	3	27	Male	Diffuse	Positive	Positive	Cardia
71T	34	Deceased	3	No chemotherapy	No chemotherapy	3	56	Male	Diffuse	Positive	Positive	Antrum
72T	25	Deceased	2	No chemotherapy	No chemotherapy	3	54	Female	Diffuse	Negative	Positive	Body
73T	53	Alive	3	Chemotherapy	No chemotherapy	3	74	Female	Diffuse	Positive	Positive	Antrum
74T	54	Alive	2	Chemotherapy	5-FU + platinum	3	50	Male	Diffuse	Negative	Positive	Body
76T	24	Deceased	3	No chemotherapy	No chemotherapy	3	64	Male	Intestinal	Positive	Positive	Cardia
77T	46	Alive	3	Chemotherapy	5-FU + platinum	3	40	Male	Diffuse	Positive	Negative	Antrum
