# Supplementary material for: Development and validation of a prognostic and predictive 32-gene signature for gastric cancer
Source: Nat Commun. 2022 Feb 9;13:774. doi: 10.1038/s41467-022-28437-y (PMC8828873; doi:10.1038/s41467-022-28437-y)
Supplement: Supplementary file 5 — Supplementary Data 2 [file 41467_2022_28437_MOESM5_ESM.xlsx]

## Sheet: Sheet1
Supplementary Table 2. Gene set enrichment analysis. *The Fisher’s Exact test was used to calculate the P value.
Annotation Version and Release Date:	GO Ontology database Released 2019-12-09
Analyzed List:	Client Text Box Input (Homo sapiens)
Reference List:	Homo sapiens (all genes in database)
Test Type:	FISHER exact test
Correction:	FDR
GO biological process complete	Homo sapiens - Reference Gene Lists (20851)	Input Gene List overlapped with Reference gene set (32 genes)	raw P value*	FDR		raw P value1
negative regulation of transcription by RNA polymerase II (GO:0000122)	885	16	3.97e-14	9.05e-11
negative regulation of nucleobase-containing compound metabolic process (GO:0045934)	1484	19	2.43e-14	9.69e-11
negative regulation of RNA biosynthetic process (GO:1902679)	1286	18	3.79e-14	1.01e-10
positive regulation of macromolecule metabolic process (GO:0010604)	3394	25	2.14e-14	1.14e-10
negative regulation of nucleic acid-templated transcription (GO:1903507)	1284	18	3.69e-14	1.18e-10
positive regulation of nucleobase-containing compound metabolic process (GO:0045935)	1909	21	8.17e-15	1.3e-10
negative regulation of transcription, DNA-templated (GO:0045892)	1230	18	1.78e-14	1.42e-10
positive regulation of nitrogen compound metabolic process (GO:0051173)	3219	24	1.05e-13	2.09e-10
negative regulation of RNA metabolic process (GO:0051253)	1381	18	1.27e-13	2.25e-10
positive regulation of metabolic process (GO:0009893)	3691	25	1.54e-13	2.46e-10
positive regulation of macromolecule biosynthetic process (GO:0010557)	1928	20	1.7e-13	2.47e-10
negative regulation of cellular macromolecule biosynthetic process (GO:2000113)	1423	18	2.11e-13	2.8e-10
positive regulation of cellular metabolic process (GO:0031325)	3383	24	3.21e-13	3.66e-10
nucleic acid metabolic process (GO:0090304)	2292	21	3.01e-13	3.69e-10
positive regulation of gene expression (GO:0010628)	2029	20	4.43e-13	3.92e-10
positive regulation of cellular biosynthetic process (GO:0031328)	2019	20	4.04e-13	4.02e-10
positive regulation of RNA metabolic process (GO:0051254)	1745	19	4.39e-13	4.12e-10
apoptotic signaling pathway (GO:0097190)	286	11	3.96e-13	4.21e-10
negative regulation of macromolecule biosynthetic process (GO:0010558)	1506	18	5.5e-13	4.38e-10
positive regulation of biosynthetic process (GO:0009891)	2051	20	5.42e-13	4.54e-10
negative regulation of cellular biosynthetic process (GO:0031327)	1565	18	1.05e-12	7.97e-10
response to radiation (GO:0009314)	435	12	1.22e-12	8.87e-10
regulation of nucleobase-containing compound metabolic process (GO:0019219)	4062	25	1.45e-12	9.64e-10
negative regulation of biosynthetic process (GO:0009890)	1593	18	1.41e-12	9.8e-10
positive regulation of RNA biosynthetic process (GO:1902680)	1658	18	2.77e-12	1.7e-09
positive regulation of nucleic acid-templated transcription (GO:1903508)	1657	18	2.74e-12	1.75e-09
cellular response to DNA damage stimulus (GO:0006974)	781	14	2.99e-12	1.76e-09
negative regulation of gene expression (GO:0010629)	1766	18	7.95e-12	4.53e-09
regulation of signal transduction by p53 class mediator (GO:1901796)	182	9	8.67e-12	4.76e-09
regulation of primary metabolic process (GO:0080090)	6055	28	9.26e-12	4.92e-09
regulation of metabolic process (GO:0019222)	6733	29	9.75e-12	5.01e-09
positive regulation of transcription, DNA-templated (GO:0045893)	1561	17	1.49e-11	6.97e-09
nucleobase-containing compound metabolic process (GO:0006139)	2805	21	1.54e-11	6.99e-09
regulation of macromolecule metabolic process (GO:0060255)	6183	28	1.61e-11	7.11e-09
positive regulation of pri-miRNA transcription by RNA polymerase II (GO:1902895)	30	6	1.49e-11	7.17e-09
signal transduction by p53 class mediator (GO:0072331)	120	8	1.48e-11	7.39e-09
intrinsic apoptotic signaling pathway in response to DNA damage (GO:0008630)	70	7	2.19e-11	9.43e-09
regulation of cellular response to stress (GO:0080135)	735	13	2.67e-11	1.12e-08
regulation of transcription by RNA polymerase II (GO:0006357)	2250	19	3.86e-11	1.58e-08
negative regulation of cellular metabolic process (GO:0031324)	2603	20	4.45e-11	1.77e-08
regulation of intracellular steroid hormone receptor signaling pathway (GO:0033143)	79	7	4.85e-11	1.88e-08
heterocycle metabolic process (GO:0046483)	2983	21	5.02e-11	1.9e-08
regulation of RNA metabolic process (GO:0051252)	3808	23	5.43e-11	1.97e-08
response to UV (GO:0009411)	142	8	5.34e-11	1.98e-08
regulation of nitrogen compound metabolic process (GO:0051171)	5870	27	5.9e-11	2.09e-08
cellular aromatic compound metabolic process (GO:0006725)	3029	21	6.73e-11	2.33e-08
intrinsic apoptotic signaling pathway (GO:0097193)	150	8	8.1e-11	2.63e-08
positive regulation of transcription by RNA polymerase II (GO:0045944)	1223	15	7.86e-11	2.66e-08
regulation of pri-miRNA transcription by RNA polymerase II (GO:1902893)	41	6	8.09e-11	2.69e-08
regulation of transcription, DNA-templated (GO:0006355)	3478	22	9.26e-11	2.95e-08
regulation of DNA metabolic process (GO:0051052)	360	10	1.23e-10	3.77e-08
negative regulation of nitrogen compound metabolic process (GO:0051172)	2403	19	1.21e-10	3.79e-08
regulation of nucleic acid-templated transcription (GO:1903506)	3544	22	1.35e-10	4.05e-08
regulation of RNA biosynthetic process (GO:2001141)	3549	22	1.39e-10	4.09e-08
regulation of gene expression (GO:0010468)	4483	24	1.65e-10	4.78e-08
intrinsic apoptotic signaling pathway by p53 class mediator (GO:0072332)	51	6	2.71e-10	7.7e-08
organic cyclic compound metabolic process (GO:1901360)	3262	21	2.77e-10	7.74e-08
regulation of cellular metabolic process (GO:0031323)	6263	27	2.98e-10	8.19e-08
negative regulation of metabolic process (GO:0009892)	2959	20	4.58e-10	1.24e-07
response to abiotic stimulus (GO:0009628)	1161	14	5.36e-10	1.42e-07
response to light stimulus (GO:0009416)	304	9	7.05e-10	1.81e-07
positive regulation of DNA metabolic process (GO:0051054)	199	8	6.98e-10	1.82e-07
cellular nitrogen compound metabolic process (GO:0034641)	3449	21	7.96e-10	2.01e-07
negative regulation of macromolecule metabolic process (GO:0010605)	2698	19	8.91e-10	2.22e-07
regulation of cellular macromolecule biosynthetic process (GO:2000112)	3931	22	1.06e-09	2.55e-07
cellular response to stress (GO:0033554)	1751	16	1.05e-09	2.57e-07
response to endogenous stimulus (GO:0009719)	1507	15	1.4e-09	3.34e-07
regulation of response to stress (GO:0080134)	1516	15	1.52e-09	3.57e-07
positive regulation of cellular process (GO:0048522)	5516	25	1.64e-09	3.78e-07
intrinsic apoptotic signaling pathway in response to DNA damage by p53 class mediator (GO:0042771)	30	5	1.91e-09	4.35e-07
regulation of macromolecule biosynthetic process (GO:0010556)	4068	22	2.08e-09	4.66e-07
regulation of apoptotic process (GO:0042981)	1553	15	2.12e-09	4.69e-07
macromolecule metabolic process (GO:0043170)	6181	26	2.33e-09	5.02e-07
multicellular organism development (GO:0007275)	5064	24	2.32e-09	5.07e-07
cellular macromolecule metabolic process (GO:0044260)	5073	24	2.41e-09	5.13e-07
regulation of programmed cell death (GO:0043067)	1573	15	2.52e-09	5.29e-07
positive regulation of biological process (GO:0048518)	6252	26	3.05e-09	6.31e-07
DNA damage response, signal transduction by p53 class mediator (GO:0030330)	80	6	3.4e-09	6.94e-07
nucleobase-containing compound biosynthetic process (GO:0034654)	1100	13	3.51e-09	7e-07
DNA repair (GO:0006281)	513	10	3.5e-09	7.06e-07
regulation of cellular biosynthetic process (GO:0031326)	4212	22	4.11e-09	8.08e-07
multicellular organismal process (GO:0032501)	7014	27	4.91e-09	9.43e-07
apoptotic process (GO:0006915)	907	12	4.91e-09	9.54e-07
regulation of biosynthetic process (GO:0009889)	4291	22	5.91e-09	1.12e-06
regulation of cell death (GO:0010941)	1698	15	7.13e-09	1.34e-06
heterocycle biosynthetic process (GO:0018130)	1170	13	7.33e-09	1.36e-06
developmental process (GO:0032502)	5901	25	7.45e-09	1.36e-06
cellular response to radiation (GO:0071478)	170	7	7.85e-09	1.42e-06
aromatic compound biosynthetic process (GO:0019438)	1179	13	8.03e-09	1.44e-06
rhythmic process (GO:0048511)	275	8	8.18e-09	1.45e-06
animal organ morphogenesis (GO:0009887)	974	12	1.08e-08	1.87e-06
transforming growth factor beta receptor signaling pathway (GO:0007179)	98	6	1.08e-08	1.88e-06
anatomical structure development (GO:0048856)	5451	24	1.12e-08	1.92e-06
regulation of signal transduction (GO:0009966)	3142	19	1.18e-08	2e-06
macromolecule biosynthetic process (GO:0009059)	1770	15	1.25e-08	2.1e-06
regulation of biological process (GO:0050789)	11770	32	1.38e-08	2.29e-06
signal transduction in response to DNA damage (GO:0042770)	104	6	1.51e-08	2.48e-06
animal organ development (GO:0048513)	3212	19	1.71e-08	2.78e-06
positive regulation of response to stimulus (GO:0048584)	2477	17	1.86e-08	3e-06
programmed cell death (GO:0012501)	1038	12	2.17e-08	3.43e-06
transmembrane receptor protein serine/threonine kinase signaling pathway (GO:0007178)	198	7	2.17e-08	3.45e-06
response to gamma radiation (GO:0010332)	55	5	3.13e-08	4.8e-06
organic cyclic compound biosynthetic process (GO:1901362)	1321	13	3.08e-08	4.81e-06
cell death (GO:0008219)	1073	12	3.13e-08	4.83e-06
transcription, DNA-templated (GO:0006351)	651	10	3.24e-08	4.92e-06
nucleic acid-templated transcription (GO:0097659)	652	10	3.29e-08	4.94e-06
RNA biosynthetic process (GO:0032774)	664	10	3.89e-08	5.8e-06
nitrogen compound metabolic process (GO:0006807)	7000	26	4.25e-08	6.27e-06
regulation of response to DNA damage stimulus (GO:2001020)	225	7	5.07e-08	7.41e-06
RNA metabolic process (GO:0016070)	1690	14	6.35e-08	9.2e-06
response to hormone (GO:0009725)	918	11	6.95e-08	9.89e-06
positive regulation of signal transduction (GO:0009967)	1702	14	6.94e-08	9.96e-06
cellular macromolecule biosynthetic process (GO:0034645)	1711	14	7.41e-08	1.04e-05
gene expression (GO:0010467)	2026	15	7.6e-08	1.05e-05
response to organic cyclic compound (GO:0014070)	926	11	7.59e-08	1.06e-05
regulation of cell communication (GO:0010646)	3529	19	8.15e-08	1.12e-05
system development (GO:0048731)	4439	21	8.58e-08	1.17e-05
response to ionizing radiation (GO:0010212)	144	6	9.65e-08	1.3e-05
regulation of signaling (GO:0023051)	3570	19	9.85e-08	1.32e-05
response to stimulus (GO:0050896)	8534	28	1.13e-07	1.49e-05
biological regulation (GO:0065007)	12470	32	1.12e-07	1.49e-05
signal transduction involved in DNA integrity checkpoint (GO:0072401)	73	5	1.19e-07	1.5e-05
signal transduction involved in DNA damage checkpoint (GO:0072422)	73	5	1.19e-07	1.51e-05
cellular response to transforming growth factor beta stimulus (GO:0071560)	149	6	1.17e-07	1.52e-05
response to oxidative stress (GO:0006979)	391	8	1.17e-07	1.52e-05
DNA metabolic process (GO:0006259)	749	10	1.18e-07	1.52e-05
signal transduction involved in cell cycle checkpoint (GO:0072395)	74	5	1.27e-07	1.59e-05
cellular response to endogenous stimulus (GO:0071495)	1225	12	1.32e-07	1.63e-05
regulation of intracellular signal transduction (GO:1902531)	1791	14	1.31e-07	1.63e-05
response to transforming growth factor beta (GO:0071559)	156	6	1.52e-07	1.87e-05
cellular response to stimulus (GO:0051716)	6782	25	1.61e-07	1.96e-05
primary metabolic process (GO:0044238)	7465	26	1.86e-07	2.25e-05
cellular response to UV (GO:0034644)	81	5	1.94e-07	2.33e-05
gland development (GO:0048732)	419	8	1.96e-07	2.33e-05
positive regulation of cell communication (GO:0010647)	1853	14	1.99e-07	2.35e-05
positive regulation of signaling (GO:0023056)	1862	14	2.11e-07	2.48e-05
regulation of fibroblast proliferation (GO:0048145)	83	5	2.18e-07	2.52e-05
positive regulation of cell cycle arrest (GO:0071158)	83	5	2.18e-07	2.54e-05
chromosome organization (GO:0051276)	1053	11	2.74e-07	3.14e-05
regulation of developmental process (GO:0050793)	2624	16	3.3e-07	3.75e-05
negative regulation of cellular process (GO:0048523)	4795	21	3.45e-07	3.89e-05
organelle organization (GO:0006996)	3428	18	3.53e-07	3.96e-05
response to organic substance (GO:0010033)	3026	17	3.63e-07	4.04e-05
regulation of response to stimulus (GO:0048583)	4334	20	3.76e-07	4.16e-05
regulation of cell population proliferation (GO:0042127)	1645	13	3.93e-07	4.32e-05
multicellular organism aging (GO:0010259)	36	4	3.99e-07	4.35e-05
cellular response to environmental stimulus (GO:0104004)	309	7	4.14e-07	4.45e-05
cellular nitrogen compound biosynthetic process (GO:0044271)	1654	13	4.18e-07	4.47e-05
cellular response to abiotic stimulus (GO:0071214)	309	7	4.14e-07	4.48e-05
response to lipid (GO:0033993)	866	10	4.46e-07	4.7e-05
negative regulation of biological process (GO:0048519)	5377	22	4.42e-07	4.7e-05
immune system development (GO:0002520)	658	9	4.76e-07	4.99e-05
epithelium development (GO:0060429)	1115	11	4.82e-07	5.02e-05
positive regulation of developmental process (GO:0051094)	1390	12	5.12e-07	5.29e-05
protein-containing complex assembly (GO:0065003)	1406	12	5.78e-07	5.94e-05
response to steroid hormone (GO:0048545)	329	7	6.25e-07	6.38e-05
regulation of intracellular estrogen receptor signaling pathway (GO:0033146)	42	4	7.08e-07	7.18e-05
intracellular receptor signaling pathway (GO:0030522)	205	6	7.21e-07	7.27e-05
response to stress (GO:0006950)	3612	18	7.86e-07	7.87e-05
regulation of cell cycle arrest (GO:0071156)	109	5	7.95e-07	7.91e-05
response to hypoxia (GO:0001666)	343	7	8.21e-07	8.12e-05
organic substance metabolic process (GO:0071704)	7840	26	8.32e-07	8.13e-05
nucleotide-excision repair (GO:0006289)	110	5	8.3e-07	8.16e-05
regulation of transforming growth factor beta receptor signaling pathway (GO:0017015)	111	5	8.66e-07	8.41e-05
cellular response to light stimulus (GO:0071482)	112	5	9.04e-07	8.73e-05
positive regulation of cell death (GO:0010942)	712	9	9.11e-07	8.75e-05
tissue development (GO:0009888)	1777	13	9.47e-07	8.98e-05
regulation of cellular response to transforming growth factor beta stimulus (GO:1903844)	113	5	9.43e-07	8.99e-05
cellular component organization (GO:0016043)	5620	22	1.01e-06	9.49e-05
response to decreased oxygen levels (GO:0036293)	356	7	1.05e-06	9.82e-05
heart development (GO:0007507)	528	8	1.09e-06	0.000102
regulation of transcription from RNA polymerase II promoter in response to stress (GO:0043618)	120	5	1.25e-06	0.000116
DNA-templated transcription, initiation (GO:0006352)	228	6	1.32e-06	0.000121
base-excision repair (GO:0006284)	50	4	1.36e-06	0.000125
myeloid cell differentiation (GO:0030099)	230	6	1.39e-06	0.000126
positive regulation of cellular component organization (GO:0051130)	1244	11	1.41e-06	0.000128
anatomical structure morphogenesis (GO:0009653)	2177	14	1.42e-06	0.000128
negative regulation of DNA metabolic process (GO:0051053)	124	5	1.47e-06	0.000131
cellular response to chemical stimulus (GO:0070887)	2937	16	1.54e-06	0.000137
regulation of DNA-templated transcription in response to stress (GO:0043620)	126	5	1.58e-06	0.00014
response to oxygen levels (GO:0070482)	380	7	1.6e-06	0.00014
regulation of cellular protein localization (GO:1903827)	556	8	1.6e-06	0.000141
cellular response to oxidative stress (GO:0034599)	238	6	1.68e-06	0.000146
regulation of DNA repair (GO:0006282)	129	5	1.77e-06	0.000153
cellular developmental process (GO:0048869)	3822	18	1.85e-06	0.000158
cellular component organization or biogenesis (GO:0071840)	5810	22	1.86e-06	0.000158
regulation of transmembrane receptor protein serine/threonine kinase signaling pathway (GO:0090092)	242	6	1.85e-06	0.000159
positive regulation of cell cycle (GO:0045787)	391	7	1.93e-06	0.000164
regulation of hydrolase activity (GO:0051336)	1290	11	2.01e-06	0.000168
symbiotic process (GO:0044403)	784	9	2e-06	0.000169
DNA damage response, signal transduction by p53 class mediator resulting in cell cycle arrest (GO:0006977)	58	4	2.38e-06	0.000198
intracellular signal transduction involved in G1 DNA damage checkpoint (GO:1902400)	59	4	2.54e-06	0.000205
signal transduction involved in mitotic DNA damage checkpoint (GO:1902402)	59	4	2.54e-06	0.000206
signal transduction involved in mitotic DNA integrity checkpoint (GO:1902403)	59	4	2.54e-06	0.000207
cellular metabolic process (GO:0044237)	7652	25	2.57e-06	0.000207
signal transduction involved in mitotic cell cycle checkpoint (GO:0072413)	59	4	2.54e-06	0.000208
signal transduction involved in mitotic G1 DNA damage checkpoint (GO:0072431)	59	4	2.54e-06	0.000209
DNA damage checkpoint (GO:0000077)	139	5	2.52e-06	0.000209
DNA damage response, signal transduction by p53 class mediator resulting in transcription of p21 class mediator (GO:0006978)	15	3	2.63e-06	0.00021
protein-containing complex subunit organization (GO:0043933)	1649	12	3.09e-06	0.000246
DNA damage response, signal transduction resulting in transcription (GO:0042772)	16	3	3.11e-06	0.000247
cellular response to hormone stimulus (GO:0032870)	613	8	3.27e-06	0.000258
DNA integrity checkpoint (GO:0031570)	150	5	3.62e-06	0.000284
positive regulation by host of viral transcription (GO:0043923)	17	3	3.66e-06	0.000286
cell aging (GO:0007569)	66	4	3.88e-06	0.000298
mitotic G1 DNA damage checkpoint (GO:0031571)	66	4	3.88e-06	0.0003
mitotic G1/S transition checkpoint (GO:0044819)	66	4	3.88e-06	0.000301
interspecies interaction between organisms (GO:0044419)	853	9	3.97e-06	0.000304
response to chemical (GO:0042221)	4496	19	4.01e-06	0.000305
G1 DNA damage checkpoint (GO:0044783)	67	4	4.1e-06	0.000311
metabolic process (GO:0008152)	8403	26	4.14e-06	0.000312
intracellular signal transduction (GO:0035556)	1698	12	4.19e-06	0.000315
aging (GO:0007568)	282	6	4.38e-06	0.000327
cellular response to organic substance (GO:0071310)	2400	14	4.54e-06	0.000338
intracellular steroid hormone receptor signaling pathway (GO:0030518)	69	4	4.59e-06	0.00034
morphogenesis of a branching epithelium (GO:0061138)	158	5	4.63e-06	0.000341
circulatory system development (GO:0072359)	874	9	4.83e-06	0.000355
mitotic cell cycle checkpoint (GO:0007093)	160	5	4.91e-06	0.000357
cell communication (GO:0007154)	5576	21	4.89e-06	0.000357
cellular component assembly (GO:0022607)	2424	14	5.1e-06	0.000369
positive regulation of apoptotic process (GO:0043065)	655	8	5.3e-06	0.000382
regulation of biological quality (GO:0065008)	4106	18	5.39e-06	0.000387
positive regulation of cell cycle process (GO:0090068)	294	6	5.53e-06	0.000395
positive regulation of programmed cell death (GO:0043068)	660	8	5.6e-06	0.000398
regulation of production of miRNAs involved in gene silencing by miRNA (GO:1903798)	20	3	5.67e-06	0.000401
signal transduction (GO:0007165)	5135	20	6.38e-06	0.000447
morphogenesis of a branching structure (GO:0001763)	169	5	6.36e-06	0.000448
regulation of production of small RNA involved in gene silencing by RNA (GO:0070920)	21	3	6.47e-06	0.000452
organic substance biosynthetic process (GO:1901576)	2871	15	6.79e-06	0.000473
cell differentiation (GO:0030154)	3729	17	7.17e-06	0.000497
macromolecule modification (GO:0043412)	3299	16	7.29e-06	0.000503
branching involved in mammary gland duct morphogenesis (GO:0060444)	22	3	7.35e-06	0.000504
regulation of cellular response to heat (GO:1900034)	79	4	7.66e-06	0.000524
regulation of cell cycle G1/S phase transition (GO:1902806)	176	5	7.71e-06	0.000525
negative regulation of mitotic cell cycle (GO:0045930)	313	6	7.86e-06	0.000533
regulation of cellular process (GO:0050794)	11071	29	8.12e-06	0.000548
positive regulation of molecular function (GO:0044093)	1817	12	8.4e-06	0.000562
regulation of cellular component organization (GO:0051128)	2529	14	8.4e-06	0.000564
biosynthetic process (GO:0009058)	2948	15	9.44e-06	0.000629
cellular response to growth factor stimulus (GO:0071363)	502	7	9.73e-06	0.000646
negative regulation of cell growth (GO:0030308)	186	5	1e-05	0.000659
double-strand break repair (GO:0006302)	186	5	1e-05	0.000661
enzyme linked receptor protein signaling pathway (GO:0007167)	722	8	1.07e-05	0.000702
regulation of cell cycle (GO:0051726)	1243	10	1.12e-05	0.000728
positive regulation of cellular protein localization (GO:1903829)	335	6	1.15e-05	0.000747
regulation of androgen receptor signaling pathway (GO:0060765)	26	3	1.16e-05	0.00075
regulation of DNA methylation (GO:0044030)	26	3	1.16e-05	0.000753
regionalization (GO:0003002)	338	6	1.21e-05	0.000775
response to reactive oxygen species (GO:0000302)	194	5	1.22e-05	0.000781
mRNA transcription (GO:0009299)	27	3	1.29e-05	0.000822
negative regulation of signal transduction (GO:0009968)	1271	10	1.35e-05	0.000859
cell cycle process (GO:0022402)	995	9	1.36e-05	0.000862
response to growth factor (GO:0070848)	532	7	1.41e-05	0.000888
positive regulation of cellular response to transforming growth factor beta stimulus (GO:1903846)	28	3	1.43e-05	0.000891
positive regulation of transforming growth factor beta receptor signaling pathway (GO:0030511)	28	3	1.43e-05	0.000895
cell cycle checkpoint (GO:0000075)	201	5	1.44e-05	0.000898
regulation of molecular function (GO:0065009)	3053	15	1.45e-05	0.000901
cellular component biogenesis (GO:0044085)	2653	14	1.46e-05	0.000904
embryo development (GO:0009790)	1007	9	1.5e-05	0.000922
beta-catenin-TCF complex assembly (GO:1904837)	29	3	1.57e-05	0.000964
segmentation (GO:0035282)	96	4	1.61e-05	0.00098
telomere maintenance (GO:0000723)	97	4	1.67e-05	0.00102
DNA replication (GO:0006260)	208	5	1.69e-05	0.00102
positive regulation of hydrolase activity (GO:0051345)	769	8	1.68e-05	0.00102
cellular response to gamma radiation (GO:0071480)	30	3	1.73e-05	0.00104
regulation of viral process (GO:0050792)	210	5	1.77e-05	0.00106
double-strand break repair via homologous recombination (GO:0000724)	99	4	1.8e-05	0.00107
signaling (GO:0023052)	5473	20	1.79e-05	0.00107
telomere organization (GO:0032200)	100	4	1.87e-05	0.0011
mammary gland duct morphogenesis (GO:0060603)	31	3	1.89e-05	0.00111
mitotic DNA damage checkpoint (GO:0044773)	100	4	1.87e-05	0.00111
recombinational repair (GO:0000725)	100	4	1.87e-05	0.00111
gland morphogenesis (GO:0022612)	102	4	2.02e-05	0.00117
negative regulation of small molecule metabolic process (GO:0062014)	102	4	2.02e-05	0.00118
tissue morphogenesis (GO:0048729)	564	7	2.05e-05	0.00118
cell cycle (GO:0007049)	1331	10	2.02e-05	0.00118
negative regulation of response to stimulus (GO:0048585)	1648	11	2.07e-05	0.00118
positive regulation of DNA-templated transcription, initiation (GO:2000144)	32	3	2.07e-05	0.00119
anterior/posterior pattern specification (GO:0009952)	217	5	2.07e-05	0.00119
regulation of binding (GO:0051098)	374	6	2.12e-05	0.00121
negative regulation of mitotic cell cycle phase transition (GO:1901991)	220	5	2.21e-05	0.00125
hemopoiesis (GO:0030097)	571	7	2.21e-05	0.00125
homeostatic process (GO:0042592)	1661	11	2.23e-05	0.00126
N-terminal peptidyl-lysine acetylation (GO:0018076)	3	2	2.27e-05	0.00127
DNA recombination (GO:0006310)	222	5	2.3e-05	0.00129
cellular biosynthetic process (GO:0044249)	2767	14	2.38e-05	0.00132
positive regulation of response to DNA damage stimulus (GO:2001022)	107	4	2.42e-05	0.00134
negative regulation of G1/S transition of mitotic cell cycle (GO:2000134)	107	4	2.42e-05	0.00134
regulation of symbiosis, encompassing mutualism through parasitism (GO:0043903)	225	5	2.45e-05	0.00134
regulation of multicellular organismal process (GO:0051239)	3183	15	2.42e-05	0.00134
mismatch repair (GO:0006298)	34	3	2.45e-05	0.00135
mitotic DNA integrity checkpoint (GO:0044774)	108	4	2.51e-05	0.00137
positive regulation of transmembrane receptor protein serine/threonine kinase signaling pathway (GO:0090100)	109	4	2.6e-05	0.00141
negative regulation of cell communication (GO:0010648)	1371	10	2.6e-05	0.00141
modification of morphology or physiology of other organism involved in symbiotic interaction (GO:0051817)	110	4	2.69e-05	0.00144
negative regulation of cell cycle G1/S phase transition (GO:1902807)	110	4	2.69e-05	0.00144
regulation of cellular localization (GO:0060341)	820	8	2.66e-05	0.00144
negative regulation of signaling (GO:0023057)	1375	10	2.67e-05	0.00144
negative regulation of intracellular steroid hormone receptor signaling pathway (GO:0033144)	36	3	2.88e-05	0.00153
regulation of osteoblast differentiation (GO:0045667)	112	4	2.88e-05	0.00153
negative regulation of cell cycle phase transition (GO:1901988)	236	5	3.07e-05	0.00162
regulation of multicellular organismal development (GO:2000026)	2065	12	3.06e-05	0.00162
nucleotide-excision repair, DNA incision, 5'-to lesion (GO:0006296)	37	3	3.11e-05	0.00163
regulation of protein metabolic process (GO:0051246)	2832	14	3.1e-05	0.00163
positive regulation of protein metabolic process (GO:0051247)	1724	11	3.15e-05	0.00165
DNA geometric change (GO:0032392)	115	4	3.19e-05	0.00166
multi-organism process (GO:0051704)	2842	14	3.23e-05	0.00167
androgen receptor signaling pathway (GO:0030521)	38	3	3.35e-05	0.00173
epithelial cell proliferation involved in mammary gland duct elongation (GO:0060750)	4	2	3.4e-05	0.00174
regulation of apoptotic signaling pathway (GO:2001233)	407	6	3.38e-05	0.00174
branch elongation involved in mammary gland duct branching (GO:0060751)	4	2	3.4e-05	0.00175
response to hydrogen peroxide (GO:0042542)	118	4	3.51e-05	0.00179
regulation of lipid metabolic process (GO:0019216)	411	6	3.57e-05	0.00182
DNA damage response, detection of DNA damage (GO:0042769)	39	3	3.6e-05	0.00183
steroid hormone mediated signaling pathway (GO:0043401)	120	4	3.74e-05	0.00189
hematopoietic or lymphoid organ development (GO:0048534)	621	7	3.76e-05	0.00189
tube development (GO:0035295)	861	8	3.76e-05	0.00189
nucleotide-excision repair, DNA incision (GO:0033683)	40	3	3.87e-05	0.00193
negative regulation of growth (GO:0045926)	248	5	3.87e-05	0.00194
positive regulation of multicellular organismal process (GO:0051240)	1771	11	4.04e-05	0.00201
positive regulation of viral transcription (GO:0050434)	41	3	4.15e-05	0.00206
myeloid leukocyte differentiation (GO:0002573)	124	4	4.24e-05	0.0021
regulation of DNA-templated transcription, initiation (GO:2000142)	42	3	4.44e-05	0.00219
replicative cell aging (GO:0001302)	5	2	4.75e-05	0.00232
mitochondrial DNA repair (GO:0043504)	5	2	4.75e-05	0.00232
mammary gland morphogenesis (GO:0060443)	43	3	4.74e-05	0.00233
regulation of cellular senescence (GO:2000772)	43	3	4.74e-05	0.00233
regulation of DNA-binding transcription factor activity (GO:0051090)	434	6	4.81e-05	0.00233
pattern specification process (GO:0007389)	434	6	4.81e-05	0.00234
regulation of DNA binding (GO:0051101)	129	4	4.92e-05	0.00238
branching morphogenesis of an epithelial tube (GO:0048754)	130	4	5.07e-05	0.00243
morphogenesis of an epithelium (GO:0002009)	438	6	5.06e-05	0.00244
negative regulation of apoptotic process (GO:0043066)	900	8	5.13e-05	0.00245
anatomical structure formation involved in morphogenesis (GO:0048646)	900	8	5.13e-05	0.00246
cellular response to reactive oxygen species (GO:0034614)	132	4	5.37e-05	0.00255
positive regulation of DNA-binding transcription factor activity (GO:0051091)	267	5	5.46e-05	0.00259
tube morphogenesis (GO:0035239)	662	7	5.62e-05	0.00265
regulation of protein deacetylation (GO:0090311)	46	3	5.74e-05	0.00271
negative regulation of programmed cell death (GO:0043069)	916	8	5.81e-05	0.00273
regulation of cell cycle phase transition (GO:1901987)	456	6	6.31e-05	0.00296
genitalia development (GO:0048806)	48	3	6.47e-05	0.00302
protein deubiquitination (GO:0016579)	278	5	6.58e-05	0.00305
regulation of protein complex assembly (GO:0043254)	459	6	6.54e-05	0.00305
epithelial cell differentiation (GO:0030855)	679	7	6.58e-05	0.00306
response to estradiol (GO:0032355)	140	4	6.71e-05	0.0031
regulation of growth (GO:0040008)	683	7	6.82e-05	0.00314
regulation of mitotic cell cycle (GO:0007346)	686	7	7.01e-05	0.00322
negative regulation of cell population proliferation (GO:0008285)	690	7	7.27e-05	0.00331
regulation of cellular response to growth factor stimulus (GO:0090287)	284	5	7.27e-05	0.00332
regulation of cell aging (GO:0090342)	50	3	7.27e-05	0.00333
circadian rhythm (GO:0007623)	144	4	7.46e-05	0.00339
DNA synthesis involved in DNA repair (GO:0000731)	51	3	7.69e-05	0.00346
postreplication repair (GO:0006301)	51	3	7.69e-05	0.00347
positive regulation of protein modification process (GO:0031401)	1241	9	7.66e-05	0.00347
viral process (GO:0016032)	701	7	8.02e-05	0.0036
PML body organization (GO:0030578)	7	2	8.13e-05	0.00363
positive regulation of fibroblast proliferation (GO:0048146)	52	3	8.12e-05	0.00363
positive regulation of Notch signaling pathway (GO:0045747)	53	3	8.57e-05	0.0038
regulation of cellular component biogenesis (GO:0044087)	968	8	8.54e-05	0.0038
regulation of protein stability (GO:0031647)	295	5	8.67e-05	0.00383
protein modification by small protein removal (GO:0070646)	295	5	8.67e-05	0.00384
transcription by RNA polymerase II (GO:0006366)	494	6	9.76e-05	0.00429
regulation of G1/S transition of mitotic cell cycle (GO:2000045)	157	4	0.000103	0.00454
positive regulation of cellular protein metabolic process (GO:0032270)	1616	10	0.000105	0.00458
positive regulation of DNA binding (GO:0043388)	57	3	0.000105	0.0046
response to purine-containing compound (GO:0014074)	158	4	0.000106	0.00461
cell development (GO:0048468)	1623	10	0.000108	0.0047
mammary gland epithelium development (GO:0061180)	58	3	0.000111	0.00478
epithelial tube morphogenesis (GO:0060562)	311	5	0.000111	0.00479
negative regulation of cell death (GO:0060548)	1006	8	0.000111	0.0048
response to organonitrogen compound (GO:0010243)	1008	8	0.000113	0.00485
urogenital system development (GO:0001655)	316	5	0.000119	0.0051
response to antibiotic (GO:0046677)	317	5	0.000121	0.00515
camera-type eye development (GO:0043010)	317	5	0.000121	0.00516
regulation of catalytic activity (GO:0050790)	2376	12	0.000121	0.00516
mitochondrial DNA metabolic process (GO:0032042)	9	2	0.000124	0.00526
regulation of neuron death (GO:1901214)	319	5	0.000124	0.00526
SMAD protein signal transduction (GO:0060395)	61	3	0.000128	0.00539
negative regulation of cell cycle process (GO:0010948)	326	5	0.000138	0.00578
hormone-mediated signaling pathway (GO:0009755)	170	4	0.00014	0.00585
response to cadmium ion (GO:0046686)	64	3	0.000146	0.00612
regulation of multi-organism process (GO:0043900)	775	7	0.000149	0.00618
positive regulation of RNA polymerase II transcriptional preinitiation complex assembly (GO:0045899)	10	2	0.000149	0.00619
regulation of protein localization (GO:0032880)	1050	8	0.00015	0.00619
positive regulation of production of miRNAs involved in gene silencing by miRNA (GO:1903800)	10	2	0.000149	0.0062
positive regulation of cellular component biogenesis (GO:0044089)	536	6	0.000152	0.00626
regulation of viral transcription (GO:0046782)	65	3	0.000153	0.0063
somitogenesis (GO:0001756)	66	3	0.00016	0.00655
response to inorganic substance (GO:0010035)	541	6	0.000159	0.00655
positive regulation of binding (GO:0051099)	177	4	0.000162	0.00663
cellular response to ionizing radiation (GO:0071479)	67	3	0.000167	0.00678
regulation of oxidative stress-induced cell death (GO:1903201)	67	3	0.000167	0.0068
positive regulation of apoptotic signaling pathway (GO:2001235)	179	4	0.000169	0.00687
cellular response to organic cyclic compound (GO:0071407)	548	6	0.000171	0.00691
cellular protein-containing complex assembly (GO:0034622)	794	7	0.000173	0.00697
leukocyte differentiation (GO:0002521)	343	5	0.000174	0.00699
prostate glandular acinus development (GO:0060525)	11	2	0.000176	0.00701
cellular response to oxygen-containing compound (GO:1901701)	1074	8	0.000175	0.00701
negative regulation of production of miRNAs involved in gene silencing by miRNA (GO:1903799)	11	2	0.000176	0.00703
modification of morphology or physiology of other organism (GO:0035821)	182	4	0.00018	0.00718
cell surface receptor signaling pathway (GO:0007166)	2483	12	0.000185	0.00737
regulation of reactive oxygen species metabolic process (GO:2000377)	184	4	0.000188	0.00744
positive regulation of chromosome organization (GO:2001252)	185	4	0.000192	0.00758
response to nitrogen compound (GO:1901698)	1091	8	0.000194	0.00767
positive regulation of DNA repair (GO:0045739)	72	3	0.000205	0.00799
regulation of helicase activity (GO:0051095)	12	2	0.000205	0.00801
cellular response to steroid hormone stimulus (GO:0071383)	188	4	0.000204	0.00801
mammary gland epithelial cell proliferation (GO:0033598)	12	2	0.000205	0.00803
protein stabilization (GO:0050821)	189	4	0.000208	0.00809
eye development (GO:0001654)	357	5	0.000209	0.0081
transcription-coupled nucleotide-excision repair (GO:0006283)	73	3	0.000213	0.00825
cellular response to hypoxia (GO:0071456)	191	4	0.000216	0.00835
visual system development (GO:0150063)	361	5	0.000219	0.00847
modification by host of symbiont morphology or physiology (GO:0051851)	74	3	0.000221	0.0085
negative regulation of cell cycle (GO:0045786)	575	6	0.000221	0.00851
regulation of ossification (GO:0030278)	193	4	0.000225	0.0086
sensory system development (GO:0048880)	366	5	0.000234	0.00893
positive regulation of keratinocyte proliferation (GO:0010838)	13	2	0.000236	0.00895
positive regulation of protein localization to chromosome, telomeric region (GO:1904816)	13	2	0.000236	0.00897
negative regulation of telomerase activity (GO:0051974)	13	2	0.000236	0.00899
response to estrogen (GO:0043627)	77	3	0.000248	0.00938
regulation of chromosome organization (GO:0033044)	371	5	0.000249	0.00939
regulation of transcription from RNA polymerase II promoter in response to hypoxia (GO:0061418)	78	3	0.000257	0.00968
cellular response to decreased oxygen levels (GO:0036294)	201	4	0.000261	0.00982
response to metal ion (GO:0010038)	376	5	0.000264	0.00991
interaction with symbiont (GO:0051702)	79	3	0.000267	0.00997
negative regulation of intracellular estrogen receptor signaling pathway (GO:0033147)	14	2	0.000269	0.01
regulation of RNA polymerase II transcriptional preinitiation complex assembly (GO:0045898)	14	2	0.000269	0.01
regulation of cellular response to oxidative stress (GO:1900407)	80	3	0.000276	0.0102
regulation of phosphate metabolic process (GO:0019220)	1818	10	0.000275	0.0102
regulation of phosphorus metabolic process (GO:0051174)	1819	10	0.000277	0.0102
protein-DNA complex assembly (GO:0065004)	207	4	0.000292	0.0108
regulation of telomere maintenance (GO:0032204)	82	3	0.000296	0.0109
somite development (GO:0061053)	82	3	0.000296	0.0109
DNA unwinding involved in DNA replication (GO:0006268)	15	2	0.000305	0.0111
positive regulation of cell aging (GO:0090343)	15	2	0.000305	0.0111
regulation of protein localization to chromosome, telomeric region (GO:1904814)	15	2	0.000305	0.0111
negative regulation of gene silencing by miRNA (GO:0060965)	15	2	0.000305	0.0111
cellular process (GO:0009987)	14616	31	0.000302	0.0111
mitotic cell cycle process (GO:1903047)	614	6	0.000313	0.0113
regulation of double-strand break repair (GO:2000779)	84	3	0.000317	0.0115
developmental growth (GO:0048589)	396	5	0.000334	0.0121
positive regulation of execution phase of apoptosis (GO:1900119)	16	2	0.000343	0.0122
branch elongation of an epithelium (GO:0060602)	16	2	0.000343	0.0122
response to UV-C (GO:0010225)	16	2	0.000343	0.0123
N-terminal protein amino acid acetylation (GO:0006474)	16	2	0.000343	0.0123
regulation of neuron apoptotic process (GO:0043523)	216	4	0.000342	0.0123
cellular protein modification process (GO:0006464)	3079	13	0.000348	0.0123
protein modification process (GO:0036211)	3079	13	0.000348	0.0123
regulation of gene silencing by miRNA (GO:0060964)	87	3	0.000351	0.0124
mesenchyme development (GO:0060485)	217	4	0.000348	0.0124
cellular response to oxygen levels (GO:0071453)	218	4	0.000354	0.0124
regulation of protein modification process (GO:0031399)	1873	10	0.00035	0.0124
growth (GO:0040007)	402	5	0.000358	0.0125
regulation of cellular protein metabolic process (GO:0032268)	2661	12	0.000357	0.0125
regulation of response to oxidative stress (GO:1902882)	89	3	0.000374	0.0131
nuclear body organization (GO:0030575)	17	2	0.000383	0.0132
female genitalia development (GO:0030540)	17	2	0.000383	0.0132
negative regulation of gene silencing by RNA (GO:0060967)	17	2	0.000383	0.0132
positive regulation of protein binding (GO:0032092)	90	3	0.000386	0.0132
regulation of gene silencing by RNA (GO:0060966)	90	3	0.000386	0.0132
regulation of cysteine-type endopeptidase activity involved in apoptotic process (GO:0043281)	222	4	0.000379	0.0132
positive regulation of organelle organization (GO:0010638)	637	6	0.000381	0.0132
negative regulation of posttranscriptional gene silencing (GO:0060149)	17	2	0.000383	0.0133
regulation of fibroblast apoptotic process (GO:2000269)	17	2	0.000383	0.0133
regulation of posttranscriptional gene silencing (GO:0060147)	90	3	0.000386	0.0133
intracellular estrogen receptor signaling pathway (GO:0030520)	18	2	0.000425	0.0144
determination of adult lifespan (GO:0008340)	18	2	0.000425	0.0144
positive regulation of transcription of Notch receptor target (GO:0007221)	18	2	0.000425	0.0145
positive regulation of histone deacetylation (GO:0031065)	18	2	0.000425	0.0145
regulation of mitotic cell cycle phase transition (GO:1901990)	420	5	0.000436	0.0148
positive regulation of cell population proliferation (GO:0008284)	926	7	0.000438	0.0148
regulation of cell growth (GO:0001558)	423	5	0.000451	0.0152
mitochondrial genome maintenance (GO:0000002)	19	2	0.000469	0.0158
response to antineoplastic agent (GO:0097327)	97	3	0.000478	0.016
positive regulation of histone modification (GO:0031058)	98	3	0.000492	0.0165
positive regulation of neuron death (GO:1901216)	99	3	0.000506	0.0169
mammary gland lobule development (GO:0061377)	20	2	0.000516	0.017
signal transduction involved in regulation of gene expression (GO:0023019)	20	2	0.000516	0.017
mammary gland alveolus development (GO:0060749)	20	2	0.000516	0.017
pericardium development (GO:0060039)	20	2	0.000516	0.0171
error-free translesion synthesis (GO:0070987)	20	2	0.000516	0.0171
error-prone translesion synthesis (GO:0042276)	20	2	0.000516	0.0171
positive regulation of reactive oxygen species metabolic process (GO:2000379)	100	3	0.000521	0.0171
response to oxygen-containing compound (GO:1901700)	1599	9	0.000513	0.0171
response to cAMP (GO:0051591)	101	3	0.000536	0.0176
regulation of cysteine-type endopeptidase activity (GO:2000116)	245	4	0.000546	0.0178
nucleotide-excision repair, preincision complex stabilization (GO:0006293)	21	2	0.000564	0.0184
entrainment of circadian clock by photoperiod (GO:0043153)	21	2	0.000564	0.0184
heart morphogenesis (GO:0003007)	249	4	0.000579	0.0188
regulation of gene expression, epigenetic (GO:0040029)	249	4	0.000579	0.0188
regulation of Notch signaling pathway (GO:0008593)	105	3	0.000598	0.0193
protein-DNA complex subunit organization (GO:0071824)	251	4	0.000597	0.0193
chromatin organization (GO:0006325)	694	6	0.000597	0.0193
mitotic cell cycle (GO:0000278)	696	6	0.000606	0.0195
positive regulation of protein deacetylation (GO:0090312)	22	2	0.000615	0.0196
prostate gland epithelium morphogenesis (GO:0060740)	22	2	0.000615	0.0196
release of cytochrome c from mitochondria (GO:0001836)	22	2	0.000615	0.0197
nucleotide-excision repair, DNA incision, 3'-to lesion (GO:0006295)	22	2	0.000615	0.0197
regulation of DNA recombination (GO:0000018)	106	3	0.000614	0.0197
positive regulation of protein complex assembly (GO:0031334)	254	4	0.000623	0.0198
DNA duplex unwinding (GO:0032508)	107	3	0.000631	0.02
response to endoplasmic reticulum stress (GO:0034976)	255	4	0.000633	0.02
positive regulation of viral process (GO:0048524)	108	3	0.000648	0.0205
cellular response to nutrient levels (GO:0031669)	257	4	0.000651	0.0205
positive regulation of gene silencing by miRNA (GO:2000637)	23	2	0.000668	0.0209
nucleotide-excision repair, DNA gap filling (GO:0006297)	23	2	0.000668	0.0209
DNA biosynthetic process (GO:0071897)	109	3	0.000665	0.0209
regulation of hydrogen peroxide-induced cell death (GO:1903205)	23	2	0.000668	0.021
regulation of DNA replication (GO:0006275)	110	3	0.000682	0.0213
adrenal gland development (GO:0030325)	24	2	0.000723	0.0223
prostate gland morphogenesis (GO:0060512)	24	2	0.000723	0.0223
regulation of organelle organization (GO:0033043)	1328	8	0.000725	0.0223
positive regulation of posttranscriptional gene silencing (GO:0060148)	24	2	0.000723	0.0224
positive regulation of transcription from RNA polymerase II promoter involved in cellular response to chemical stimulus (GO:1901522)	24	2	0.000723	0.0224
positive regulation of chromatin organization (GO:1905269)	112	3	0.000718	0.0224
positive regulation of transcription initiation from RNA polymerase II promoter (GO:0060261)	24	2	0.000723	0.0225
negative regulation of cellular component organization (GO:0051129)	723	6	0.000739	0.0227
regulation of cytokine production (GO:0001817)	724	6	0.000744	0.0228
photoperiodism (GO:0009648)	25	2	0.00078	0.0238
telomere maintenance via semi-conservative replication (GO:0032201)	25	2	0.00078	0.0239
regulation of proteolysis (GO:0030162)	737	6	0.000816	0.0249
positive regulation of intracellular signal transduction (GO:1902533)	1031	7	0.000828	0.0252
axis elongation (GO:0003401)	26	2	0.000839	0.0254
positive regulation of transcription regulatory region DNA binding (GO:2000679)	26	2	0.000839	0.0255
cellular response to antibiotic (GO:0071236)	119	3	0.000853	0.0258
response to amino acid (GO:0043200)	120	3	0.000873	0.0263
DNA-dependent DNA replication (GO:0006261)	120	3	0.000873	0.0264
N-terminal protein amino acid modification (GO:0031365)	27	2	0.0009	0.0269
negative regulation of ATP metabolic process (GO:1903579)	27	2	0.0009	0.0269
entrainment of circadian clock (GO:0009649)	27	2	0.0009	0.027
positive regulation of protein insertion into mitochondrial membrane involved in apoptotic signaling pathway (GO:1900740)	27	2	0.0009	0.0271
regulation of protein insertion into mitochondrial membrane involved in apoptotic signaling pathway (GO:1900739)	27	2	0.0009	0.0271
regulation of ATP metabolic process (GO:1903578)	122	3	0.000915	0.0273
cell population proliferation (GO:0008283)	499	5	0.000943	0.0281
Notch signaling pathway (GO:0007219)	124	3	0.000958	0.0285
negative regulation of telomere maintenance via telomere lengthening (GO:1904357)	28	2	0.000963	0.0286
regulation of cell cycle process (GO:0010564)	763	6	0.000976	0.0289
cellular response to extracellular stimulus (GO:0031668)	288	4	0.000989	0.0292
negative regulation of fibroblast proliferation (GO:0048147)	29	2	0.00103	0.0302
granulocyte differentiation (GO:0030851)	29	2	0.00103	0.0302
nucleotide-excision repair, preincision complex assembly (GO:0006294)	29	2	0.00103	0.0303
DNA conformation change (GO:0071103)	291	4	0.00103	0.0303
regulation of gene silencing (GO:0060968)	129	3	0.00107	0.0313
regulation of protein localization to nucleus (GO:1900180)	129	3	0.00107	0.0314
regulation of histone deacetylation (GO:0031063)	30	2	0.0011	0.0319
negative regulation of transmembrane receptor protein serine/threonine kinase signaling pathway (GO:0090101)	130	3	0.00109	0.0319
mammary gland development (GO:0030879)	131	3	0.00112	0.0324
liver development (GO:0001889)	131	3	0.00112	0.0325
response to toxic substance (GO:0009636)	523	5	0.00116	0.0336
hepaticobiliary system development (GO:0061008)	134	3	0.00119	0.0343
nucleic acid phosphodiester bond hydrolysis (GO:0090305)	303	4	0.00119	0.0344
reproductive process (GO:0022414)	1433	8	0.00119	0.0344
cellular response to lipid (GO:0071396)	528	5	0.00121	0.0347
reproduction (GO:0000003)	1436	8	0.00121	0.0347
negative regulation of protein catabolic process (GO:0042177)	135	3	0.00122	0.0349
replication fork processing (GO:0031297)	32	2	0.00124	0.0352
response to nutrient levels (GO:0031667)	530	5	0.00123	0.0352
regulation of transcription initiation from RNA polymerase II promoter (GO:0060260)	32	2	0.00124	0.0353
cellular senescence (GO:0090398)	32	2	0.00124	0.0353
negative regulation of chromosome organization (GO:2001251)	138	3	0.00129	0.0368
regulation of keratinocyte proliferation (GO:0010837)	33	2	0.00131	0.037
positive regulation of transcription from RNA polymerase II promoter in response to stress (GO:0036003)	33	2	0.00131	0.0371
epithelial cell differentiation involved in kidney development (GO:0035850)	33	2	0.00131	0.0372
positive regulation of cysteine-type endopeptidase activity involved in apoptotic process (GO:0043280)	139	3	0.00132	0.0373
negative regulation of protein metabolic process (GO:0051248)	1119	7	0.00133	0.0375
response to organophosphorus (GO:0046683)	141	3	0.00138	0.0386
positive regulation of catalytic activity (GO:0043085)	1466	8	0.00138	0.0386
intrinsic apoptotic signaling pathway in response to endoplasmic reticulum stress (GO:0070059)	34	2	0.00139	0.0388
negative regulation of catabolic process (GO:0009895)	316	4	0.00139	0.0388
regulation of cell differentiation (GO:0045595)	1841	9	0.00141	0.0393
regulation of mRNA processing (GO:0050684)	144	3	0.00146	0.0406
regulation of response to reactive oxygen species (GO:1901031)	35	2	0.00147	0.0407
regulation of cardiac muscle cell apoptotic process (GO:0010665)	35	2	0.00147	0.0407
sensory organ development (GO:0007423)	555	5	0.00151	0.0417
cell cycle arrest (GO:0007050)	146	3	0.00152	0.042
regulation of DNA damage response, signal transduction by p53 class mediator (GO:0043516)	36	2	0.00155	0.0426
regulation of cellular response to drug (GO:2001038)	36	2	0.00155	0.0427
response to extracellular stimulus (GO:0009991)	562	5	0.00159	0.0438
regulation of vasculature development (GO:1901342)	329	4	0.00161	0.0441
negative regulation of gene silencing (GO:0060969)	37	2	0.00163	0.0443
positive regulation of mitochondrial outer membrane permeabilization involved in apoptotic signaling pathway (GO:1901030)	37	2	0.00163	0.0444
negative regulation of telomere maintenance (GO:0032205)	37	2	0.00163	0.0445
positive regulation of phosphorus metabolic process (GO:0010562)	1158	7	0.00162	0.0445
positive regulation of phosphate metabolic process (GO:0045937)	1158	7	0.00162	0.0445
regulation of striated muscle cell apoptotic process (GO:0010662)	38	2	0.00171	0.0462
cellular response to cadmium ion (GO:0071276)	38	2	0.00171	0.0463
transcription initiation from RNA polymerase I promoter (GO:0006361)	38	2	0.00171	0.0464
transcription preinitiation complex assembly (GO:0070897)	38	2	0.00171	0.0464
cellular response to estradiol stimulus (GO:0071392)	38	2	0.00171	0.0465
B cell activation (GO:0042113)	153	3	0.00173	0.0466
anatomical structure homeostasis (GO:0060249)	337	4	0.00175	0.0471
regulation of epithelial cell proliferation (GO:0050678)	338	4	0.00177	0.0475
positive regulation of cysteine-type endopeptidase activity (GO:2001056)	155	3	0.00179	0.0481
stem cell differentiation (GO:0048863)	156	3	0.00183	0.0489
embryonic morphogenesis (GO:0048598)	583	5	0.00187	0.0499
