# Supplementary material for: Development and validation of a prognostic and predictive 32-gene signature for gastric cancer
Source: Nat Commun. 2022 Feb 9;13:774. doi: 10.1038/s41467-022-28437-y (PMC8828873; doi:10.1038/s41467-022-28437-y)
Supplement: Supplementary file 6 — Supplementary Data 3 [file 41467_2022_28437_MOESM6_ESM.xlsx]

## Sheet: Sheet1
Supplementary Data 3. Risk scores for the ACRG cohort
Patient ID	Overall Survival (Months)	Status	Risk Score	Risk Group
1	9.43333	1	-5.6762	Low-risk
16	17.4333	1	-2.00474	Low-risk
18	87.2667	0	-1.98626	Low-risk
30	85.2333	0	-5.52401	Low-risk
32	85.0333	0	-3.53995	Low-risk
55	79.9333	0	-3.21329	Low-risk
61	77.3333	0	-3.27448	Low-risk
82	92.8667	0	-4.62893	Low-risk
85	86.5667	0	-6.52795	Low-risk
87	85.6	1	-3.85887	Low-risk
97	84.6	0	-4.55143	Low-risk
106	83.3	0	-2.32712	Low-risk
115	6.3	1	-3.1702	Low-risk
116	69.0333	0	-2.15181	Low-risk
128	12.6667	1	-3.07222	Low-risk
141	69.6333	0	-3.4279	Low-risk
144	68.4333	0	-3.35946	Low-risk
148	68.2	0	-6.45686	Low-risk
151	84.7667	0	-5.74751	Low-risk
155	31.1333	1	-4.09775	Low-risk
164	105.533	0	-2.2418	Low-risk
168	8.7	1	-3.24224	Low-risk
171	99	0	-2.56097	Low-risk
172	9.5	1	-5.7185	Low-risk
177	98.5333	0	-4.45506	Low-risk
180	51.8	1	-2.35964	Low-risk
190	98.2333	0	-3.77394	Low-risk
206	96.9667	0	-9.31019	Low-risk
238	25.2	1	-3.01236	Low-risk
246	93.6333	0	-2.64235	Low-risk
255	22.0667	1	-4.22112	Low-risk
270	97.6	0	-4.25878	Low-risk
275	97.4667	0	-3.88839	Low-risk
288	10.3667	1	-3.22275	Low-risk
325	2.93333	1	-2.00138	Low-risk
338	81.1333	0	-2.24161	Low-risk
339	80.8	0	-3.7094	Low-risk
346	80.0667	0	-5.49097	Low-risk
374	76.9333	0	-4.43815	Low-risk
376	7.06667	1	-5.06374	Low-risk
388	12.7	1	-2.54086	Low-risk
413	25.1667	1	-6.11547	Low-risk
420	23.7	1	-2.12843	Low-risk
421	71.1	0	-2.70989	Low-risk
423	70.9	0	-2.47264	Low-risk
424	70.6667	0	-3.03146	Low-risk
425	4	1	-5.87973	Low-risk
430	69.8333	0	-3.21541	Low-risk
432	30.9	1	-5.5169	Low-risk
443	10.3333	1	-3.3045	Low-risk
445	22.8333	1	-4.54147	Low-risk
447	48.7333	1	-2.25343	Low-risk
465	67.2333	0	-4.49576	Low-risk
470	66.7333	0	-4.15759	Low-risk
471	66.7333	0	-2.18089	Low-risk
476	21.9333	1	-2.79271	Low-risk
485	42.2	1	-2.6355	Low-risk
493	64.5667	0	-3.14447	Low-risk
502	63.7	0	-2.56477	Low-risk
516	62.4667	0	-4.1772	Low-risk
517	62.3667	0	-2.47832	Low-risk
520	62.1	0	-1.99011	Low-risk
522	8.46667	1	-5.25264	Low-risk
524	13.1	1	-2.54572	Low-risk
528	61.1667	0	-2.95865	Low-risk
529	60.9667	0	-4.05517	Low-risk
533	60.7	0	-3.10658	Low-risk
540	60.2333	0	-2.72593	Low-risk
544	59.9	0	-4.01423	Low-risk
547	59.6667	0	-3.63319	Low-risk
557	59.0333	0	-5.38637	Low-risk
561	58.8333	0	-3.20627	Low-risk
571	57.4667	0	-2.61099	Low-risk
596	54.3333	0	-3.51982	Low-risk
603	21.8333	1	-2.23682	Low-risk
3	89.4333	1	2.64033	Intermediate-risk
11	88.3333	0	-1.60888	Intermediate-risk
12	12.8	1	-0.776385	Intermediate-risk
14	53.0333	1	1.28563	Intermediate-risk
19	16.2333	1	1.2155	Intermediate-risk
23	21.2333	1	-1.81895	Intermediate-risk
24	86.1333	0	0.480547	Intermediate-risk
25	85.9333	0	-1.1917	Intermediate-risk
26	5.93333	1	1.46771	Intermediate-risk
28	10.8333	1	0.446147	Intermediate-risk
31	27.8	1	0.527268	Intermediate-risk
33	84.7667	0	-1.36653	Intermediate-risk
34	8.33333	1	0.200443	Intermediate-risk
35	84.3	0	0.185511	Intermediate-risk
36	12.9333	1	2.60905	Intermediate-risk
39	83.8333	0	-1.8878	Intermediate-risk
41	81.8333	1	1.49777	Intermediate-risk
47	47.7	1	-0.195686	Intermediate-risk
50	82	0	-1.40837	Intermediate-risk
51	77.2	1	0.309807	Intermediate-risk
52	80.8333	0	2.23359	Intermediate-risk
57	8.63333	1	2.11355	Intermediate-risk
60	36.1667	1	-1.77744	Intermediate-risk
63	16.8333	1	-1.47812	Intermediate-risk
64	22.8667	1	-0.333019	Intermediate-risk
68	89.1333	0	-0.171853	Intermediate-risk
77	69.8667	0	2.54729	Intermediate-risk
78	46.8	1	-0.970998	Intermediate-risk
81	87.2667	0	1.97322	Intermediate-risk
83	13.1667	1	0.85452	Intermediate-risk
84	86.9333	0	-1.26104	Intermediate-risk
86	37.9333	1	1.28988	Intermediate-risk
88	14.1667	1	-0.739668	Intermediate-risk
89	91.6333	0	0.749826	Intermediate-risk
94	90.7667	0	1.89358	Intermediate-risk
96	84.8333	0	-1.72539	Intermediate-risk
101	84.1	0	0.767789	Intermediate-risk
107	88.7333	0	-0.493829	Intermediate-risk
108	88.2333	0	2.20269	Intermediate-risk
109	88.2333	0	-0.309008	Intermediate-risk
112	23.6	1	0.848429	Intermediate-risk
113	26.4	1	-1.11204	Intermediate-risk
114	82.2	0	1.90434	Intermediate-risk
117	80.7667	0	2.28982	Intermediate-risk
118	54.1333	1	1.50706	Intermediate-risk
129	75.2667	0	0.681729	Intermediate-risk
137	20.0333	1	-1.03507	Intermediate-risk
138	4.53333	1	-1.23202	Intermediate-risk
139	70.2667	0	-1.16234	Intermediate-risk
140	5.53333	1	1.01306	Intermediate-risk
143	68.9333	0	-0.74082	Intermediate-risk
156	100.633	0	-1.92186	Intermediate-risk
160	105.7	0	-1.20402	Intermediate-risk
165	25.5	1	-0.250631	Intermediate-risk
169	104.933	0	0.811326	Intermediate-risk
182	98.4667	0	2.63602	Intermediate-risk
186	17.9	1	2.34683	Intermediate-risk
187	15.7	1	-1.97299	Intermediate-risk
192	7.2	1	0.996769	Intermediate-risk
193	56	1	0.990336	Intermediate-risk
197	1	1	-1.46849	Intermediate-risk
205	10.1	1	-1.84176	Intermediate-risk
209	77.5333	1	0.229696	Intermediate-risk
226	95.2	0	1.15722	Intermediate-risk
227	20.1333	1	-0.439208	Intermediate-risk
228	68.1333	1	1.17475	Intermediate-risk
235	14.2	1	-0.836035	Intermediate-risk
236	6.36667	1	0.73301	Intermediate-risk
240	93.8667	0	0.665714	Intermediate-risk
241	93.8667	0	1.47934	Intermediate-risk
253	13.7333	1	1.818	Intermediate-risk
282	9.46667	1	0.124076	Intermediate-risk
301	90.2	0	0.998082	Intermediate-risk
311	89.9	0	1.22589	Intermediate-risk
318	11.3333	1	-1.89193	Intermediate-risk
319	24.8667	1	-1.52597	Intermediate-risk
321	92.9333	0	-1.16676	Intermediate-risk
322	92.6333	0	1.30282	Intermediate-risk
323	92.6	0	-0.637478	Intermediate-risk
324	16.4	1	-0.133044	Intermediate-risk
326	4.4	1	-0.058419	Intermediate-risk
329	11.7667	1	-0.011251	Intermediate-risk
331	89.6333	0	-1.35608	Intermediate-risk
336	11.8	1	-0.033863	Intermediate-risk
337	80.9333	0	-0.228456	Intermediate-risk
341	80.7333	0	-0.307527	Intermediate-risk
343	27	1	1.33272	Intermediate-risk
361	28.2667	1	0.379179	Intermediate-risk
369	77.5	0	0.135373	Intermediate-risk
372	76.9333	0	-1.86751	Intermediate-risk
375	76.7667	0	-1.51629	Intermediate-risk
385	4.46667	1	-0.159517	Intermediate-risk
394	73.7333	0	-0.096531	Intermediate-risk
395	73.5	0	2.35575	Intermediate-risk
396	73.4333	0	0.06131	Intermediate-risk
397	73.0667	0	-1.42802	Intermediate-risk
399	72.8667	0	-0.555003	Intermediate-risk
401	72.8333	0	0.05677	Intermediate-risk
402	72.8333	0	-1.98514	Intermediate-risk
405	72.7333	0	-1.04567	Intermediate-risk
414	72.0667	0	-1.95198	Intermediate-risk
415	6.23333	1	-0.61893	Intermediate-risk
416	9.83333	1	-0.555103	Intermediate-risk
419	10.1	1	1.73483	Intermediate-risk
422	70.9667	0	0.917476	Intermediate-risk
426	2.7	1	-0.695185	Intermediate-risk
428	5.86667	1	-0.110315	Intermediate-risk
431	53.4333	1	-1.59439	Intermediate-risk
433	17.6667	1	-0.954633	Intermediate-risk
437	8.86667	1	-0.637159	Intermediate-risk
440	69.3	0	1.7671	Intermediate-risk
441	69.2333	0	-0.248681	Intermediate-risk
442	26.8333	1	1.01731	Intermediate-risk
444	69.1333	0	1.1077	Intermediate-risk
446	42.0667	1	-1.22373	Intermediate-risk
448	25.8667	1	-0.88294	Intermediate-risk
450	68.9	0	0.587082	Intermediate-risk
451	9.66667	1	0.304078	Intermediate-risk
455	68.3667	0	1.633	Intermediate-risk
456	68.1333	0	-1.21082	Intermediate-risk
457	68.1333	0	1.65497	Intermediate-risk
459	28.0333	1	0.792489	Intermediate-risk
480	14.4333	1	2.47249	Intermediate-risk
483	53.1333	0	0.72664	Intermediate-risk
488	64.8	0	-1.09708	Intermediate-risk
501	63.9667	0	-0.851456	Intermediate-risk
505	33.2667	1	-0.943279	Intermediate-risk
510	63.2667	0	-0.234802	Intermediate-risk
514	62.5333	0	0.510992	Intermediate-risk
518	15.0333	1	1.92033	Intermediate-risk
519	24.0333	1	0.163026	Intermediate-risk
523	61.9	0	-1.97184	Intermediate-risk
525	61.8667	0	-0.940183	Intermediate-risk
532	14.9	1	1.02124	Intermediate-risk
534	39.5333	1	-1.82962	Intermediate-risk
538	60.4333	0	1.53699	Intermediate-risk
542	60.2	0	-1.02798	Intermediate-risk
550	59.5667	0	0.795017	Intermediate-risk
551	59.5667	0	1.03374	Intermediate-risk
554	20.1	1	-1.76021	Intermediate-risk
556	35.7667	1	-1.17608	Intermediate-risk
559	28.0333	1	-1.12011	Intermediate-risk
560	58.8667	0	-1.07769	Intermediate-risk
566	58.0667	0	2.42181	Intermediate-risk
584	39.8	1	1.16724	Intermediate-risk
586	55.3667	0	-0.359718	Intermediate-risk
588	55.3	0	0.018469	Intermediate-risk
589	55.3	0	0.295552	Intermediate-risk
592	55.0667	0	-1.36921	Intermediate-risk
595	54.5333	0	-0.521581	Intermediate-risk
4	31.3333	1	8.83965	High-risk
9	70.2	1	6.54254	High-risk
17	11.4667	1	4.30395	High-risk
20	86.8	0	4.97292	High-risk
21	86.7	0	2.84558	High-risk
22	86.3667	0	3.55641	High-risk
29	19.7	1	6.2205	High-risk
38	8.03333	1	3.15961	High-risk
42	83.6	0	4.28982	High-risk
45	59.7	1	2.97062	High-risk
49	31.1	1	12.1978	High-risk
53	44.0667	1	4.00866	High-risk
54	80.3	0	6.85912	High-risk
56	23.4333	1	5.58031	High-risk
58	12.0667	1	6.19496	High-risk
62	10.8333	1	3.76651	High-risk
75	88.0333	0	3.84611	High-risk
79	87.8	0	2.72804	High-risk
80	57.1333	1	3.12951	High-risk
90	15.9333	1	6.566	High-risk
91	85.4667	0	6.60163	High-risk
93	85.2	0	2.72956	High-risk
95	42.9333	1	4.72188	High-risk
105	9.33333	1	3.53603	High-risk
121	78.5333	0	2.7348	High-risk
124	77.6	0	3.09888	High-risk
132	87.4	0	8.30163	High-risk
133	17.5667	1	6.86191	High-risk
134	19.6667	1	3.58241	High-risk
135	5.76667	1	4.52288	High-risk
136	11.2333	1	9.55971	High-risk
142	17.5333	1	3.63314	High-risk
145	27.4667	1	5.37558	High-risk
146	10.1	1	8.34106	High-risk
150	100.867	0	3.1088	High-risk
152	100.867	0	3.16842	High-risk
154	34.3667	1	5.70695	High-risk
157	100.233	0	5.79028	High-risk
173	20.1333	1	3.70122	High-risk
175	45.7667	1	2.94242	High-risk
185	45.1667	1	5.51565	High-risk
188	13.3	1	8.73493	High-risk
189	6.5	1	4.64645	High-risk
201	6.7	1	3.99039	High-risk
202	97.2	0	3.02412	High-risk
204	8.7	1	9.4699	High-risk
207	28.1333	1	3.73567	High-risk
212	18.2667	1	3.15569	High-risk
213	14.8333	1	7.59061	High-risk
225	14.1667	1	3.17363	High-risk
237	35.2	1	5.23139	High-risk
244	24.2333	1	3.30569	High-risk
256	12.6667	1	4.37607	High-risk
263	10.0333	1	7.21424	High-risk
268	4.33333	1	8.23025	High-risk
269	97.7	0	7.044	High-risk
287	26.2667	1	5.66962	High-risk
299	65	1	5.34102	High-risk
327	91.9333	0	3.79975	High-risk
328	91.3	0	3.52154	High-risk
330	28.4667	1	2.80281	High-risk
333	8.26667	1	6.98758	High-risk
355	57.6333	1	5.53048	High-risk
363	61.8333	1	2.8589	High-risk
377	76.7	0	2.70763	High-risk
427	70.0333	0	3.95788	High-risk
438	44.5667	1	3.48064	High-risk
460	36.4	1	4.20465	High-risk
469	31	1	2.77993	High-risk
477	66.2	0	3.31615	High-risk
482	17.1	1	8.86553	High-risk
489	21	1	5.97429	High-risk
503	4.36667	1	2.65681	High-risk
541	5.6	1	6.62921	High-risk
553	59.4667	0	3.30835	High-risk
