# Supplementary material for: Development and validation of a prognostic and predictive 32-gene signature for gastric cancer
Source: Nat Commun. 2022 Feb 9;13:774. doi: 10.1038/s41467-022-28437-y (PMC8828873; doi:10.1038/s41467-022-28437-y)
Supplement: Supplementary file 7 — Supplementary Data 4 [file 41467_2022_28437_MOESM7_ESM.xlsx]

## Sheet: Sheet1
Supplementary Data 4. Risk scores for the Sohn et al cohort
Patient ID	Overall Survival (Months)	OS Status	Risk Score	Risk Group
KG006C	49.27	0	-9.28583	Low-risk
KG009C	73.03	0	-4.5329	Low-risk
KG018C	4.63	1	-3.6812	Low-risk
KG020C	38.97	0	-7.6452	Low-risk
KG023C	34.57	1	-2.245	Low-risk
KG028C	37.3	0	-2.23344	Low-risk
KG033C	67.87	0	-7.68905	Low-risk
KG037C	7.7	0	-2.39031	Low-risk
KG038C	55.73	0	-2.00426	Low-risk
KG043C	40.73	0	-2.47397	Low-risk
KG045C	37.9	0	-1.93635	Low-risk
KG047C	13.6	1	-1.97822	Low-risk
KG050C	13.07	1	-3.0074	Low-risk
KG056C	13.97	1	-2.07281	Low-risk
KG058C	8.37	1	-2.18445	Low-risk
KG065C	36.67	0	-1.8137	Low-risk
KG069C	48.97	0	-3.43556	Low-risk
KG070C	27.17	1	-6.28182	Low-risk
KG072C	48.33	0	-2.58538	Low-risk
KG075C	23.6	0	-4.43519	Low-risk
KG076C	55.67	0	-5.25137	Low-risk
KG078C	55.73	0	-3.0037	Low-risk
KG084C	59.77	0	-4.18645	Low-risk
KG087C	61.6	0	-8.50476	Low-risk
KG088C	59.87	0	-2.11815	Low-risk
KG090C	56.27	0	-2.917	Low-risk
KG091C	14.5	1	-2.13977	Low-risk
KG101C	49.6	0	-2.03404	Low-risk
KG103C	52.73	0	-1.82602	Low-risk
KG105C	15.13	0	-1.82709	Low-risk
KG106C	48.8	0	-9.0398	Low-risk
KG114C	22.07	1	-5.09501	Low-risk
KS_005_T	12	0	-3.36767	Low-risk
KS_015_T	107	0	-2.29195	Low-risk
KS_025_T	72	0	-9.35935	Low-risk
KS_095_T	10	1	-3.55861	Low-risk
KS_099_T	85	1	-2.94163	Low-risk
KS_107_T	12	1	-5.07639	Low-risk
KS_171_T	92	0	-3.66497	Low-risk
KS_173_T	93	0	-2.27745	Low-risk
KS_199_T	90	0	-1.63142	Low-risk
KS_217_T	94	0	-6.57423	Low-risk
KS_259_T	54	1	-6.79848	Low-risk
KS_293_T	99	0	-2.27794	Low-risk
YG03T	101	0	-4.07074	Low-risk
YG05T	91	0	-1.72975	Low-risk
YG08T	28	1	-4.05129	Low-risk
YG09T	91	0	-4.95617	Low-risk
YG13T	17	1	-3.72463	Low-risk
YG15T	90	0	-2.18805	Low-risk
YG17T	93	0	-2.45596	Low-risk
YG19T	97	0	-2.55246	Low-risk
YG20T	90	0	-5.42789	Low-risk
YG24T	58	1	-6.26347	Low-risk
YG31T	89	0	-2.43972	Low-risk
YG33T	73	1	-4.25577	Low-risk
YG40T	88	0	-2.38485	Low-risk
YG41T	88	0	-2.92389	Low-risk
YG45T	95	0	-2.38048	Low-risk
YG49T	88	0	-3.52517	Low-risk
YG53T	94	0	-1.92297	Low-risk
YG55T	95	0	-3.22088	Low-risk
YG61T	95	0	-4.51232	Low-risk
YG63T	87	0	-4.13192	Low-risk
YG68T	91	0	-2.8005	Low-risk
YG71T	91	0	-3.44515	Low-risk
YG73T	20	1	-2.01592	Low-risk
KG004C	73.2	0	1.88949	Intermediate-risk
KG013C	39.37	1	0.589782	Intermediate-risk
KG015C	38.23	0	-0.889403	Intermediate-risk
KG019C	12.27	1	0.186209	Intermediate-risk
KG030C	14.6	1	-0.435521	Intermediate-risk
KG035C	37.1	0	0.024148	Intermediate-risk
KG042C	6.4	0	-1.5086	Intermediate-risk
KG044C	6.63	1	-0.551767	Intermediate-risk
KG046C	11.4	1	-0.268325	Intermediate-risk
KG048C	2.3	1	-0.560509	Intermediate-risk
KG049C	14.4	0	0.770482	Intermediate-risk
KG051C	42.83	0	-1.21121	Intermediate-risk
KG053C	12.17	0	-0.722827	Intermediate-risk
KG054C	37.07	0	-1.60378	Intermediate-risk
KG055C	4	0	0.391682	Intermediate-risk
KG057C	36.83	0	1.67247	Intermediate-risk
KG063C	48.1	0	-1.52928	Intermediate-risk
KG067C	30.63	0	0.920956	Intermediate-risk
KG068C	25.47	0	0.189851	Intermediate-risk
KG071C	0.4	0	0.489795	Intermediate-risk
KG074C	57.3	0	-1.0118	Intermediate-risk
KG077C	1.53	1	1.67188	Intermediate-risk
KG079C	10	1	1.12862	Intermediate-risk
KG080C	17.17	1	1.48098	Intermediate-risk
KG081C	65.8	0	-0.824313	Intermediate-risk
KG083C	7.1	1	0.80445	Intermediate-risk
KG086C	60.13	0	0.851105	Intermediate-risk
KG093C	4.77	1	-0.137604	Intermediate-risk
KG094C	60.7	0	-0.157244	Intermediate-risk
KG095C	4.17	0	1.74887	Intermediate-risk
KG096C	68.6	0	1.73974	Intermediate-risk
KG100C	51.83	0	1.34552	Intermediate-risk
KG102C	53.8	0	2.05524	Intermediate-risk
KG107C	17.53	1	-1.2586	Intermediate-risk
KG108C	10.83	1	-0.558287	Intermediate-risk
KG109C	7.23	1	1.85314	Intermediate-risk
KG111C	52.03	0	0.567707	Intermediate-risk
KG113C	22.87	0	-1.03569	Intermediate-risk
KG115C	49.23	0	-0.039104	Intermediate-risk
KG116C	48.4	0	0.489896	Intermediate-risk
KG117C	8.27	1	-1.04554	Intermediate-risk
KS_007_T	47	0	-0.93164	Intermediate-risk
KS_009_T	70	0	1.03935	Intermediate-risk
KS_013_T	32	1	-0.203811	Intermediate-risk
KS_021_T	18	1	1.35108	Intermediate-risk
KS_027_T	99	0	-0.433726	Intermediate-risk
KS_031_T	69	0	1.60645	Intermediate-risk
KS_035_T	66	0	-0.213362	Intermediate-risk
KS_039_T	4	1	1.57087	Intermediate-risk
KS_041_T	11	1	0.964685	Intermediate-risk
KS_043_T	120	0	0.031448	Intermediate-risk
KS_047_T	5	1	1.22997	Intermediate-risk
KS_049_T	101	0	0.959896	Intermediate-risk
KS_051_T	56	1	0.394994	Intermediate-risk
KS_055_T	140	0	0.64565	Intermediate-risk
KS_069_T	47	1	0.988329	Intermediate-risk
KS_071_T	7	1	1.5551	Intermediate-risk
KS_085_T	115	0	1.52958	Intermediate-risk
KS_091_T	23	1	0.385173	Intermediate-risk
KS_093_T	10	1	1.47704	Intermediate-risk
KS_109_T	93	0	0.808702	Intermediate-risk
KS_111_T	3	0	0.717512	Intermediate-risk
KS_119_T	105	0	-0.2287	Intermediate-risk
KS_123_T	127	0	0.789604	Intermediate-risk
KS_127_T	121	0	1.4758	Intermediate-risk
KS_139_T	47	1	0.638805	Intermediate-risk
KS_145_T	126	0	-0.22055	Intermediate-risk
KS_149_T	17	1	-0.172683	Intermediate-risk
KS_151_T	128	0	1.11822	Intermediate-risk
KS_157_T	12	0	0.786724	Intermediate-risk
KS_161_T	124	0	-1.0069	Intermediate-risk
KS_165_T	138	0	1.32894	Intermediate-risk
KS_167_T	20	1	0.702399	Intermediate-risk
KS_169_T	20	1	-0.90521	Intermediate-risk
KS_185_T	36	1	-0.118776	Intermediate-risk
KS_187_T	30	0	1.96636	Intermediate-risk
KS_191_T	98	1	0.702043	Intermediate-risk
KS_195_T	24	1	-0.413719	Intermediate-risk
KS_197_T	44	0	1.63788	Intermediate-risk
KS_203_T	40	1	1.90099	Intermediate-risk
KS_209_T	87	0	0.082619	Intermediate-risk
KS_211_T	26	1	0.536704	Intermediate-risk
KS_213_T	12	1	-1.49982	Intermediate-risk
KS_233_T	5	1	-0.899994	Intermediate-risk
KS_243_T	24	0	0.883219	Intermediate-risk
KS_247_T	93	0	-0.690062	Intermediate-risk
KS_253_T	112	0	-0.337156	Intermediate-risk
KS_255_T	90	0	-0.179671	Intermediate-risk
KS_263_T	9	0	1.92159	Intermediate-risk
KS_265_T	104	0	0.923897	Intermediate-risk
KS_267_T	119	0	2.01512	Intermediate-risk
KS_269_T	52	1	0.351136	Intermediate-risk
KS_271_T	2	0	1.13926	Intermediate-risk
KS_275_T	129	0	-1.31653	Intermediate-risk
KS_281_T	87	0	1.99135	Intermediate-risk
KS_287_T	86	0	1.72133	Intermediate-risk
KS_289_T	22	1	-1.10204	Intermediate-risk
KS_297_T	33	0	0.520223	Intermediate-risk
YG04T	38	1	1.15913	Intermediate-risk
YG06T	94	0	0.868144	Intermediate-risk
YG07T	5	1	1.64277	Intermediate-risk
YG12T	58	1	-0.426858	Intermediate-risk
YG16T	90	0	1.57239	Intermediate-risk
YG18T	22	1	-0.666374	Intermediate-risk
YG21T	39	1	0.847241	Intermediate-risk
YG23T	15	1	-0.92664	Intermediate-risk
YG26T	40	1	1.30595	Intermediate-risk
YG27T	90	0	1.39128	Intermediate-risk
YG29T	32	1	0.424368	Intermediate-risk
YG30T	89	0	-0.199661	Intermediate-risk
YG32T	96	0	1.2983	Intermediate-risk
YG34T	96	0	0.976626	Intermediate-risk
YG36T	89	0	1.33889	Intermediate-risk
YG38T	97	0	-1.19575	Intermediate-risk
YG44T	88	0	0.663876	Intermediate-risk
YG46T	60	1	1.8156	Intermediate-risk
YG47T	89	0	1.38607	Intermediate-risk
YG48T	12	1	1.75345	Intermediate-risk
YG50T	58	1	0.378313	Intermediate-risk
YG51T	96	0	0.692528	Intermediate-risk
YG52T	3	1	0.819877	Intermediate-risk
YG54T	88	0	0.494158	Intermediate-risk
YG56T	0	1	-0.345519	Intermediate-risk
YG58T	18	1	1.39874	Intermediate-risk
YG60T	10	1	-1.14044	Intermediate-risk
YG62T	87	0	0.964097	Intermediate-risk
YG64T	87	0	1.54593	Intermediate-risk
YG65T	33	1	0.583937	Intermediate-risk
YG67T	63	1	2.08456	Intermediate-risk
YG69T	11	1	-1.22403	Intermediate-risk
YG74T	94	0	0.912239	Intermediate-risk
YG75T	19	1	-0.97777	Intermediate-risk
YG76T	28	1	1.41046	Intermediate-risk
KG001C	72.97	0	3.60906	High-risk
KG005C	49.53	0	2.42261	High-risk
KG027C	14.07	1	2.51606	High-risk
KG052C	12.83	1	2.6372	High-risk
KG060C	46.87	0	3.71153	High-risk
KG061C	15.13	0	3.10218	High-risk
KG062C	20.33	1	2.16132	High-risk
KG064C	9.23	1	3.93346	High-risk
KG066C	39.17	0	3.85171	High-risk
KG073C	26.23	1	3.33942	High-risk
KG082C	4.53	1	3.68839	High-risk
KG085C	0.5	0	4.39182	High-risk
KG089C	70.83	0	3.9376	High-risk
KG092C	31.13	0	2.26487	High-risk
KG097C	60.9	0	2.56424	High-risk
KG098C	33.8	1	3.58438	High-risk
KG099C	52.1	0	2.74247	High-risk
KG104C	25.87	1	2.27045	High-risk
KG110C	21.77	1	2.12874	High-risk
KG112C	22.37	0	5.04691	High-risk
KS_001_T	3	1	2.08688	High-risk
KS_011_T	5	1	7.37545	High-risk
KS_017_T	20	1	6.38076	High-risk
KS_033_T	70	0	3.81176	High-risk
KS_053_T	38	1	3.06703	High-risk
KS_059_T	17	1	2.97371	High-risk
KS_063_T	75	1	2.35526	High-risk
KS_065_T	53	1	6.42194	High-risk
KS_081_T	29	1	4.29302	High-risk
KS_087_T	14	1	3.56716	High-risk
KS_101_T	14	1	2.28432	High-risk
KS_103_T	82	1	2.10689	High-risk
KS_105_T	11	1	2.93754	High-risk
KS_113_T	18	1	3.62332	High-risk
KS_115_T	100	0	3.164	High-risk
KS_121_T	31	1	3.60885	High-risk
KS_133_T	100	0	6.95664	High-risk
KS_135_T	9	1	4.89685	High-risk
KS_147_T	124	0	4.46632	High-risk
KS_155_T	62	0	3.85765	High-risk
KS_163_T	34	1	2.10909	High-risk
KS_175_T	17	1	5.49947	High-risk
KS_179_T	25	1	2.4118	High-risk
KS_181_T	40	0	2.47318	High-risk
KS_183_T	139	0	2.81509	High-risk
KS_193_T	13	1	7.48856	High-risk
KS_201_T	49	1	7.47823	High-risk
KS_205_T	93	0	6.45917	High-risk
KS_207_T	6	1	6.43709	High-risk
KS_219_T	110	0	3.24622	High-risk
KS_221_T	131	0	3.00432	High-risk
KS_225_T	9	1	5.29025	High-risk
KS_227_T	32	1	7.26693	High-risk
KS_229_T	39	1	2.83515	High-risk
KS_231_T	8	1	4.53144	High-risk
KS_249_T	87	0	2.09223	High-risk
KS_279_T	8	1	3.97232	High-risk
KS_285_T	52	0	2.2558	High-risk
KS_299_T	17	1	3.66667	High-risk
KS_401_T	39	1	5.42711	High-risk
YG14T	20	1	2.58175	High-risk
YG35T	39	1	3.61727	High-risk
YG39T	26	1	2.324	High-risk
YG42T	45	1	2.33436	High-risk
YG43T	95	0	4.65616	High-risk
YG66T	50	1	2.59117	High-risk
YG70T	96	0	2.20485	High-risk
