# Supplementary material for: Development and validation of a prognostic and predictive 32-gene signature for gastric cancer
Source: Nat Commun. 2022 Feb 9;13:774. doi: 10.1038/s41467-022-28437-y (PMC8828873; doi:10.1038/s41467-022-28437-y)
Supplement: Supplementary file 8 — Supplementary Data 5 [file 41467_2022_28437_MOESM8_ESM.xlsx]

## Sheet: Sheet1
Supplementary Data 5. Risk scores for TCGA cohort
Patient ID	Overall Survival (Months)	OS Status	Risk Score	Risk Group
TCGA-B7-5816-01	27.0667	0	1.07867	Low-risk
TCGA-B7-A5TK-01	9.6	0	-0.72841	Low-risk
TCGA-BR-4257-01	9.8	1	0.387909	Low-risk
TCGA-BR-4267-01	6.26667	1	-0.1161	Low-risk
TCGA-BR-4294-01	0	0	0.198792	Low-risk
TCGA-BR-6454-01	0	0	1.06103	Low-risk
TCGA-BR-6455-01	14.0667	1	0.086483	Low-risk
TCGA-BR-6566-01	33.2333	0	0.012845	Low-risk
TCGA-BR-6707-01	16.3667	0	-0.73212	Low-risk
TCGA-BR-6709-01	12.3333	1	-1.35466	Low-risk
TCGA-BR-6802-01	31.3333	0	-0.64555	Low-risk
TCGA-BR-6852-01	45.5667	0	0.217106	Low-risk
TCGA-BR-7707-01	36.3333	0	-1.68093	Low-risk
TCGA-BR-7717-01	18.4	1	-0.88525	Low-risk
TCGA-BR-7958-01	29.9667	0	0.471371	Low-risk
TCGA-BR-8077-01	0.7	0	0.524048	Low-risk
TCGA-BR-8078-01	30	0	-0.09956	Low-risk
TCGA-BR-8286-01	29.8333	0	0.774516	Low-risk
TCGA-BR-8361-01	31.5333	0	0.645269	Low-risk
TCGA-BR-8363-01	0.266667	1	-1.0246	Low-risk
TCGA-BR-8366-01	0.966667	0	0.934318	Low-risk
TCGA-BR-8368-01	4.36667	0	-1.50152	Low-risk
TCGA-BR-8372-01	31.7	0	-1.98312	Low-risk
TCGA-BR-8381-01	7.46667	0	0.886876	Low-risk
TCGA-BR-8382-01	25.4	1	-0.4428	Low-risk
TCGA-BR-8487-01	1.13333	0	-1.44726	Low-risk
TCGA-BR-8676-01	7.63333	0	-4.06261	Low-risk
TCGA-BR-8680-01	32.4	0	-2.18937	Low-risk
TCGA-BR-8690-01	10.8333	0	0.952231	Low-risk
TCGA-BR-A44U-01	14.0667	1	0.901417	Low-risk
TCGA-BR-A452-01	7.63333	1	-0.42186	Low-risk
TCGA-BR-A4CR-01	0	0	-3.79606	Low-risk
TCGA-BR-A4IY-01	13.0667	0	-3.09895	Low-risk
TCGA-BR-A4J4-01	0.533333	0	0.191291	Low-risk
TCGA-BR-A4J6-01	0.666667	0	0.551482	Low-risk
TCGA-BR-A4QI-01	21.7333	1	0.934616	Low-risk
TCGA-BR-A4QL-01	16.3667	1	-0.65481	Low-risk
TCGA-CD-5799-01	13.2	0	-0.64827	Low-risk
TCGA-CD-5801-01	13.3667	1	0.577061	Low-risk
TCGA-CD-5803-01	11.3667	1	0.964862	Low-risk
TCGA-CD-8528-01	12.5	0	-3.37783	Low-risk
TCGA-CD-8531-01	12.7667	0	-1.28397	Low-risk
TCGA-CD-8536-01	12.6	0	-2.19527	Low-risk
TCGA-CD-A4MG-01	6.66667	1	0.263574	Low-risk
TCGA-CD-A4MJ-01	12.8	0	-1.47161	Low-risk
TCGA-CG-4437-01	8.16667	0	-3.91305	Low-risk
TCGA-CG-5717-01	7.06667	1	-3.21442	Low-risk
TCGA-CG-5720-01	1	1	0.405463	Low-risk
TCGA-CG-5721-01	6.1	0	-0.78235	Low-risk
TCGA-CG-5722-01	1	0	0.265124	Low-risk
TCGA-CG-5723-01	106.533	0	-0.01427	Low-risk
TCGA-CG-5724-01	12.2	1	0.054257	Low-risk
TCGA-CG-5726-01	29.3667	1	-3.5441	Low-risk
TCGA-D7-5577-01	26.0667	1	-0.65714	Low-risk
TCGA-D7-5578-01	12.8333	0	-1.44557	Low-risk
TCGA-D7-6519-01	20.8333	0	1.04465	Low-risk
TCGA-D7-6522-01	18.8667	0	0.448769	Low-risk
TCGA-D7-6524-01	18.1	0	0.760422	Low-risk
TCGA-D7-6525-01	13.5333	1	-3.50446	Low-risk
TCGA-D7-6527-01	10.4	1	0.756836	Low-risk
TCGA-D7-8573-01	19.7667	0	0.735347	Low-risk
TCGA-D7-A4YX-01	36.9333	0	0.302247	Low-risk
TCGA-D7-A4YY-01	13.9667	0	0.182341	Low-risk
TCGA-D7-A6EV-01	11.4	0	-0.10006	Low-risk
TCGA-D7-A74A-01	20.2333	0	-2.11089	Low-risk
TCGA-EQ-A4SO-01	16.4667	0	-5.54878	Low-risk
TCGA-FP-8211-01	13.7667	0	-1.04012	Low-risk
TCGA-FP-A4BE-01	11.2333	0	-0.38188	Low-risk
TCGA-HF-7134-01	52.9333	0	0.550407	Low-risk
TCGA-HF-A5NB-01	30.9333	0	-1.04058	Low-risk
TCGA-HU-8244-01	24.7333	0	0.066087	Low-risk
TCGA-HU-8602-01	22.6333	0	1.05794	Low-risk
TCGA-HU-A4G2-01	24.6333	0	1.17636	Low-risk
TCGA-HU-A4G9-01	24.5333	0	0.802504	Low-risk
TCGA-HU-A4GQ-01	0.1	1	-0.67764	Low-risk
TCGA-HU-A4GT-01	6.6	0	-1.03919	Low-risk
TCGA-HU-A4H4-01	24.1667	0	-0.27459	Low-risk
TCGA-IN-8663-01	3.43333	1	-2.11052	Low-risk
TCGA-IN-A6RJ-01	12.6333	0	-5.37176	Low-risk
TCGA-IN-A6RR-01	6.83333	1	-0.28677	Low-risk
TCGA-IN-A7NR-01	6.6	0	-0.09495	Low-risk
TCGA-IN-A7NT-01	10.7667	0	-2.49414	Low-risk
TCGA-IN-A7NU-01	11.8667	0	-1.81383	Low-risk
TCGA-IN-AB1V-01	15.9667	0	1.17678	Low-risk
TCGA-R5-A7ZE-01	18.4667	1	0.965618	Low-risk
TCGA-R5-A7ZF-01	8.63333	1	0.811636	Low-risk
TCGA-RD-A7BS-01	11.2	1	-0.71458	Low-risk
TCGA-RD-A7BT-01	8.73333	1	-0.96161	Low-risk
TCGA-RD-A7C1-01	16.9	1	0.450758	Low-risk
TCGA-RD-A8N1-01	117.3	0	1.09265	Low-risk
TCGA-SW-A7EA-01	19.3	0	-2.30845	Low-risk
TCGA-VQ-A8DT-01	49.4667	0	1.1796	Low-risk
TCGA-VQ-A8E3-01	22.0333	1	0.513975	Low-risk
TCGA-VQ-A8P2-01	38.6667	0	0.31416	Low-risk
TCGA-VQ-A8PK-01	18.1	1	-0.84101	Low-risk
TCGA-VQ-A8PO-01	9.4	1	-0.58547	Low-risk
TCGA-VQ-A91D-01	11.8667	1	0.226477	Low-risk
TCGA-VQ-A91K-01	62.0667	0	1.04122	Low-risk
TCGA-VQ-A91S-01	33.3333	0	1.04725	Low-risk
TCGA-VQ-A924-01	56.2	1	-0.87944	Low-risk
TCGA-VQ-A92D-01	67.7333	0	0.776961	Low-risk
TCGA-VQ-AA6A-01	39.4667	0	0.651564	Low-risk
TCGA-3M-AB46-01	58.8333	0	2.20317	Intermediate-risk
TCGA-B7-5818-01	11.8667	0	3.49967	Intermediate-risk
TCGA-B7-A5TI-01	19.8333	0	2.89599	Intermediate-risk
TCGA-B7-A5TJ-01	11.1667	0	3.14559	Intermediate-risk
TCGA-B7-A5TN-01	9.56667	0	1.35109	Intermediate-risk
TCGA-BR-4191-01	18.6	1	1.59323	Intermediate-risk
TCGA-BR-4255-01	4.13333	1	3.17371	Intermediate-risk
TCGA-BR-4256-01	9.46667	1	3.14924	Intermediate-risk
TCGA-BR-4279-01	9.7	1	1.97817	Intermediate-risk
TCGA-BR-4280-01	6.7	1	3.20527	Intermediate-risk
TCGA-BR-4292-01	0	0	2.95494	Intermediate-risk
TCGA-BR-4357-01	0	0	2.50395	Intermediate-risk
TCGA-BR-4361-01	0	0	3.80746	Intermediate-risk
TCGA-BR-4362-01	0	0	4.07621	Intermediate-risk
TCGA-BR-4367-01	0	0	2.53964	Intermediate-risk
TCGA-BR-4368-01	0	0	3.2141	Intermediate-risk
TCGA-BR-4371-01	0	0	3.69527	Intermediate-risk
TCGA-BR-6452-01	35.1667	0	1.45287	Intermediate-risk
TCGA-BR-6453-01	16.1667	0	1.65703	Intermediate-risk
TCGA-BR-6456-01	17.5333	1	2.66743	Intermediate-risk
TCGA-BR-6457-01	13.8667	0	3.51607	Intermediate-risk
TCGA-BR-6458-01	19.6	1	2.76094	Intermediate-risk
TCGA-BR-6563-01	39.6667	0	1.83919	Intermediate-risk
TCGA-BR-6705-01	25.9667	1	3.56594	Intermediate-risk
TCGA-BR-6706-01	18.3	1	1.28224	Intermediate-risk
TCGA-BR-6801-01	40.7667	0	1.86179	Intermediate-risk
TCGA-BR-7196-01	22.2	0	3.125	Intermediate-risk
TCGA-BR-7703-01	36.6667	0	1.22655	Intermediate-risk
TCGA-BR-7704-01	35.7333	0	3.56386	Intermediate-risk
TCGA-BR-7715-01	34.1	0	2.34478	Intermediate-risk
TCGA-BR-7716-01	40.3333	0	3.64217	Intermediate-risk
TCGA-BR-7722-01	15.5333	1	2.24924	Intermediate-risk
TCGA-BR-7957-01	9.2	1	1.82797	Intermediate-risk
TCGA-BR-7959-01	33.6667	0	3.73358	Intermediate-risk
TCGA-BR-8058-01	37.7667	0	1.62286	Intermediate-risk
TCGA-BR-8059-01	14.6333	1	2.85343	Intermediate-risk
TCGA-BR-8080-01	9.73333	1	2.8681	Intermediate-risk
TCGA-BR-8081-01	32.7	0	1.51808	Intermediate-risk
TCGA-BR-8284-01	8.16667	1	2.82789	Intermediate-risk
TCGA-BR-8291-01	20.2333	1	2.52161	Intermediate-risk
TCGA-BR-8295-01	2.23333	1	2.07829	Intermediate-risk
TCGA-BR-8296-01	15.8	1	2.62268	Intermediate-risk
TCGA-BR-8362-01	13.2667	1	2.92866	Intermediate-risk
TCGA-BR-8367-01	26.7	1	1.95498	Intermediate-risk
TCGA-BR-8369-01	14.2333	0	4.55904	Intermediate-risk
TCGA-BR-8380-01	0.7	0	4.49946	Intermediate-risk
TCGA-BR-8483-01	5.46667	0	2.40473	Intermediate-risk
TCGA-BR-8484-01	25.5333	1	4.3098	Intermediate-risk
TCGA-BR-8486-01	20.5	0	2.49677	Intermediate-risk
TCGA-BR-8588-01	12.9667	0	1.32754	Intermediate-risk
TCGA-BR-8589-01	27.5	0	1.21689	Intermediate-risk
TCGA-BR-8590-01	9.46667	1	1.53935	Intermediate-risk
TCGA-BR-8591-01	28.5333	0	1.94643	Intermediate-risk
TCGA-BR-8677-01	27.1	0	2.49749	Intermediate-risk
TCGA-BR-8678-01	25.1333	0	4.38255	Intermediate-risk
TCGA-BR-8679-01	0	0	4.57078	Intermediate-risk
TCGA-BR-8686-01	21.1667	1	4.43834	Intermediate-risk
TCGA-BR-8687-01	8.33333	1	2.97708	Intermediate-risk
TCGA-BR-A4J1-01	0.733333	1	1.88863	Intermediate-risk
TCGA-BR-A4J5-01	28.7333	0	3.20604	Intermediate-risk
TCGA-BR-A4J8-01	13.7	0	2.78139	Intermediate-risk
TCGA-BR-A4PE-01	20.7	0	1.40062	Intermediate-risk
TCGA-BR-A4PF-01	1.16667	0	4.11493	Intermediate-risk
TCGA-BR-A4QM-01	5.2	0	1.84431	Intermediate-risk
TCGA-CD-5798-01	13.6	0	3.61889	Intermediate-risk
TCGA-CD-5800-01	13.3333	0	1.67531	Intermediate-risk
TCGA-CD-5804-01	12.2667	0	3.5785	Intermediate-risk
TCGA-CD-5813-01	12.5667	1	1.60069	Intermediate-risk
TCGA-CD-8524-01	12.9333	0	1.38393	Intermediate-risk
TCGA-CD-8525-01	12.7667	0	3.28252	Intermediate-risk
TCGA-CD-8527-01	7.26667	1	2.01329	Intermediate-risk
TCGA-CD-8529-01	12.4667	0	4.73742	Intermediate-risk
TCGA-CD-8530-01	12.5667	0	3.05028	Intermediate-risk
TCGA-CD-8532-01	11.8	1	1.53819	Intermediate-risk
TCGA-CD-8533-01	15.6	0	3.24032	Intermediate-risk
TCGA-CD-8534-01	12.2333	0	1.41916	Intermediate-risk
TCGA-CD-A487-01	12.4667	0	2.39285	Intermediate-risk
TCGA-CD-A4MH-01	12.3667	0	3.51603	Intermediate-risk
TCGA-CD-A4MI-01	11.9333	1	3.32994	Intermediate-risk
TCGA-CG-4306-01	1.03333	1	3.16776	Intermediate-risk
TCGA-CG-4441-01	14.2	1	2.98842	Intermediate-risk
TCGA-CG-4442-01	0	0	4.52633	Intermediate-risk
TCGA-CG-4444-01	47.7	0	2.68175	Intermediate-risk
TCGA-CG-4449-01	19.3333	0	4.43239	Intermediate-risk
TCGA-CG-4462-01	0	1	4.47244	Intermediate-risk
TCGA-CG-4474-01	0	0	4.65593	Intermediate-risk
TCGA-CG-5716-01	0	0	3.45323	Intermediate-risk
TCGA-CG-5718-01	36.5	1	1.68409	Intermediate-risk
TCGA-CG-5719-01	1.03333	0	2.93395	Intermediate-risk
TCGA-CG-5732-01	70	1	2.30482	Intermediate-risk
TCGA-CG-5734-01	8.1	1	1.96122	Intermediate-risk
TCGA-D7-6518-01	19.4	0	3.45034	Intermediate-risk
TCGA-D7-6520-01	19.1	0	1.87539	Intermediate-risk
TCGA-D7-6521-01	18.8	0	2.13836	Intermediate-risk
TCGA-D7-6526-01	17.4333	0	2.46753	Intermediate-risk
TCGA-D7-6528-01	15.4333	0	4.03954	Intermediate-risk
TCGA-D7-6815-01	16.2	0	1.42808	Intermediate-risk
TCGA-D7-6817-01	12.9667	0	4.2824	Intermediate-risk
TCGA-D7-6818-01	12.5333	1	3.15617	Intermediate-risk
TCGA-D7-6820-01	11.4667	0	3.28872	Intermediate-risk
TCGA-D7-8570-01	25.0667	0	1.71609	Intermediate-risk
TCGA-D7-8572-01	17.0333	0	2.97049	Intermediate-risk
TCGA-D7-8574-01	17.4333	0	3.18301	Intermediate-risk
TCGA-D7-8575-01	18.4667	1	3.28386	Intermediate-risk
TCGA-D7-8578-01	21.4333	0	3.39745	Intermediate-risk
TCGA-D7-8579-01	21.2	0	4.02659	Intermediate-risk
TCGA-D7-A4YT-01	14.4667	0	3.7328	Intermediate-risk
TCGA-D7-A4YU-01	16.6667	0	2.78379	Intermediate-risk
TCGA-D7-A4YV-01	6	1	3.56052	Intermediate-risk
TCGA-D7-A4Z0-01	14.9667	0	2.60588	Intermediate-risk
TCGA-D7-A6EX-01	11.4667	0	3.16282	Intermediate-risk
TCGA-D7-A6EY-01	11.6	1	2.28546	Intermediate-risk
TCGA-D7-A6EZ-01	20.6	1	3.65716	Intermediate-risk
TCGA-D7-A748-01	4.4	1	3.70281	Intermediate-risk
TCGA-F1-6177-01	6.66667	0	3.04304	Intermediate-risk
TCGA-F1-6874-01	14.6667	0	4.41493	Intermediate-risk
TCGA-F1-6875-01	73.2333	1	2.24508	Intermediate-risk
TCGA-F1-A448-01	21.5667	0	1.53264	Intermediate-risk
TCGA-F1-A72C-01	11.5333	0	1.43531	Intermediate-risk
TCGA-FP-7735-01	3.53333	1	1.45471	Intermediate-risk
TCGA-FP-7829-01	19.8	0	3.9248	Intermediate-risk
TCGA-FP-7916-01	14.2667	1	2.64394	Intermediate-risk
TCGA-FP-7998-01	22.6	0	2.72934	Intermediate-risk
TCGA-FP-8099-01	17.3	0	2.93961	Intermediate-risk
TCGA-FP-8210-01	5.1	1	4.3786	Intermediate-risk
TCGA-FP-8631-01	0.566667	0	1.49053	Intermediate-risk
TCGA-FP-A4BF-01	5.6	1	2.46776	Intermediate-risk
TCGA-FP-A8CX-01	0.233333	0	2.04698	Intermediate-risk
TCGA-HF-7132-01	78.3667	0	2.52102	Intermediate-risk
TCGA-HF-7133-01	63.9333	0	3.3838	Intermediate-risk
TCGA-HJ-7597-01	26.8333	1	1.29399	Intermediate-risk
TCGA-HU-8238-01	1.53333	0	3.19828	Intermediate-risk
TCGA-HU-8243-01	6	1	4.53004	Intermediate-risk
TCGA-HU-8249-01	29.3667	0	3.8415	Intermediate-risk
TCGA-HU-8604-01	23.1333	0	4.06321	Intermediate-risk
TCGA-HU-8608-01	21.3667	0	2.36865	Intermediate-risk
TCGA-HU-8610-01	0.766667	0	3.64446	Intermediate-risk
TCGA-HU-A4G3-01	5.66667	0	3.03606	Intermediate-risk
TCGA-HU-A4G6-01	24.6	0	4.1868	Intermediate-risk
TCGA-HU-A4G8-01	23	0	1.64952	Intermediate-risk
TCGA-HU-A4GC-01	3.3	0	3.21554	Intermediate-risk
TCGA-HU-A4GD-01	23.0667	0	3.2089	Intermediate-risk
TCGA-HU-A4GF-01	26.1667	0	4.12071	Intermediate-risk
TCGA-HU-A4GJ-01	21.6667	0	3.29805	Intermediate-risk
TCGA-HU-A4GN-01	30.4	0	1.27668	Intermediate-risk
TCGA-HU-A4GP-01	9.1	0	4.03605	Intermediate-risk
TCGA-HU-A4GU-01	6.66667	0	3.02477	Intermediate-risk
TCGA-HU-A4GX-01	20.5333	0	2.738	Intermediate-risk
TCGA-HU-A4GY-01	0.266667	0	3.20752	Intermediate-risk
TCGA-HU-A4H0-01	2.13333	0	3.53709	Intermediate-risk
TCGA-HU-A4H2-01	13.1333	0	4.53366	Intermediate-risk
TCGA-HU-A4H3-01	29.4	0	1.81077	Intermediate-risk
TCGA-HU-A4H6-01	21.4667	0	1.6385	Intermediate-risk
TCGA-HU-A4H8-01	14.2667	0	2.78249	Intermediate-risk
TCGA-HU-A4HB-01	15.9	1	3.70583	Intermediate-risk
TCGA-HU-A4HD-01	33.8667	0	4.15792	Intermediate-risk
TCGA-IN-7808-01	3.5	1	1.75161	Intermediate-risk
TCGA-IN-8462-01	19.0667	0	1.67026	Intermediate-risk
TCGA-IN-A6RI-01	18.6333	0	2.66412	Intermediate-risk
TCGA-IN-A6RL-01	13.5333	1	3.02432	Intermediate-risk
TCGA-IN-A6RN-01	19.8	0	1.19594	Intermediate-risk
TCGA-IN-A6RS-01	12.7667	0	2.12127	Intermediate-risk
TCGA-IN-AB1X-01	13.7	0	1.56101	Intermediate-risk
TCGA-IP-7968-01	2.56667	0	4.12447	Intermediate-risk
TCGA-KB-A6F7-01	64.5	0	3.53163	Intermediate-risk
TCGA-KB-A93H-01	38.1667	0	4.47244	Intermediate-risk
TCGA-MX-A5UJ-01	20	0	1.69083	Intermediate-risk
TCGA-MX-A663-01	10	1	4.52932	Intermediate-risk
TCGA-R5-A7O7-01	46.3	0	1.85121	Intermediate-risk
TCGA-R5-A7ZI-01	75.5667	0	1.41801	Intermediate-risk
TCGA-R5-A7ZR-01	6.16667	1	1.4555	Intermediate-risk
TCGA-RD-A8MV-01	124	0	4.53949	Intermediate-risk
TCGA-RD-A8MW-01	38.4333	1	1.5616	Intermediate-risk
TCGA-RD-A8N0-01	41.2	0	3.68466	Intermediate-risk
TCGA-RD-A8N9-01	36.1	0	2.74898	Intermediate-risk
TCGA-RD-A8NB-01	17.1	1	2.62477	Intermediate-risk
TCGA-VQ-A8DU-01	5.53333	1	3.23638	Intermediate-risk
TCGA-VQ-A8DV-01	13.4333	1	4.4885	Intermediate-risk
TCGA-VQ-A8E0-01	18.7333	1	3.36641	Intermediate-risk
TCGA-VQ-A8E7-01	37.9333	0	1.18158	Intermediate-risk
TCGA-VQ-A8P3-01	37.7333	0	1.25549	Intermediate-risk
TCGA-VQ-A8P8-01	31.4	0	2.78081	Intermediate-risk
TCGA-VQ-A8PB-01	34.7667	1	4.13933	Intermediate-risk
TCGA-VQ-A8PD-01	16.5333	1	3.65817	Intermediate-risk
TCGA-VQ-A8PE-01	22.5	1	3.85783	Intermediate-risk
TCGA-VQ-A8PF-01	2.53333	1	3.29139	Intermediate-risk
TCGA-VQ-A8PH-01	12.9667	1	3.85251	Intermediate-risk
TCGA-VQ-A8PP-01	23.7333	1	3.92049	Intermediate-risk
TCGA-VQ-A8PU-01	27.7333	1	4.24368	Intermediate-risk
TCGA-VQ-A8PX-01	65.4667	0	3.32479	Intermediate-risk
TCGA-VQ-A91A-01	40	0	4.01363	Intermediate-risk
TCGA-VQ-A91E-01	22.1333	0	2.61001	Intermediate-risk
TCGA-VQ-A91Q-01	21.1	1	3.33064	Intermediate-risk
TCGA-VQ-A91U-01	1.73333	1	3.86759	Intermediate-risk
TCGA-VQ-A91V-01	43.2333	0	3.78487	Intermediate-risk
TCGA-VQ-A91W-01	61.7	0	2.28246	Intermediate-risk
TCGA-VQ-A923-01	2.03333	1	4.19732	Intermediate-risk
TCGA-VQ-A94T-01	11.4	1	3.81105	Intermediate-risk
TCGA-VQ-A94U-01	27.3	0	1.3755	Intermediate-risk
TCGA-VQ-AA64-01	18.6667	1	4.42526	Intermediate-risk
TCGA-VQ-AA6B-01	33.4	0	4.36043	Intermediate-risk
TCGA-VQ-AA6F-01	54.8667	0	2.4209	Intermediate-risk
TCGA-VQ-AA6G-01	26.4	1	1.41559	Intermediate-risk
TCGA-ZA-A8F6-01	17.5	0	4.55098	Intermediate-risk
TCGA-ZQ-A9CR-01	0.8	1	1.48375	Intermediate-risk
TCGA-BR-4187-01	4.7	1	5.53194	High-risk
TCGA-BR-4201-01	31.3333	1	4.74822	High-risk
TCGA-BR-4253-01	4.13333	1	5.28709	High-risk
TCGA-BR-4363-01	0	0	7.7494	High-risk
TCGA-BR-4366-01	0	0	9.51933	High-risk
TCGA-BR-4369-01	0	0	10.6662	High-risk
TCGA-BR-4370-01	0	0	5.68579	High-risk
TCGA-BR-6564-01	26.4667	1	6.6342	High-risk
TCGA-BR-6565-01	9.3	1	6.47379	High-risk
TCGA-BR-6803-01	31.6333	0	5.17954	High-risk
TCGA-BR-7197-01	9.33333	0	5.84362	High-risk
TCGA-BR-7723-01	29.1333	1	12.8832	High-risk
TCGA-BR-7901-01	3.5	1	4.76457	High-risk
TCGA-BR-8060-01	11.6	1	5.54101	High-risk
TCGA-BR-8289-01	2.7	1	5.44084	High-risk
TCGA-BR-8297-01	7.5	0	5.07025	High-risk
TCGA-BR-8364-01	22.5	0	7.21581	High-risk
TCGA-BR-8365-01	17.7667	1	5.9139	High-risk
TCGA-BR-8371-01	11.9667	1	7.46399	High-risk
TCGA-BR-8373-01	15	0	9.83314	High-risk
TCGA-BR-8384-01	3.76667	0	6.10124	High-risk
TCGA-BR-8485-01	9.33333	0	7.30064	High-risk
TCGA-BR-8592-01	6.36667	1	6.34258	High-risk
TCGA-BR-8682-01	33.0333	0	7.73846	High-risk
TCGA-BR-8683-01	10	1	7.90055	High-risk
TCGA-BR-A44T-01	34.6	0	5.58088	High-risk
TCGA-BR-A453-01	6.16667	1	7.38446	High-risk
TCGA-BR-A4CS-01	1.5	1	7.24097	High-risk
TCGA-BR-A4IU-01	27.9333	0	6.36032	High-risk
TCGA-BR-A4IV-01	28.9667	1	8.2785	High-risk
TCGA-BR-A4IZ-01	9.1	1	14.8674	High-risk
TCGA-BR-A4J2-01	14.3667	0	4.78689	High-risk
TCGA-BR-A4J7-01	32.9667	0	4.78791	High-risk
TCGA-BR-A4J9-01	0.466667	0	8.59539	High-risk
TCGA-BR-A4PD-01	20.9333	0	5.36757	High-risk
TCGA-CD-8526-01	12.7	0	5.38173	High-risk
TCGA-CD-8535-01	13	0	5.16825	High-risk
TCGA-CD-A486-01	6.4	1	5.02745	High-risk
TCGA-CD-A489-01	11.4667	1	6.03612	High-risk
TCGA-CD-A48A-01	12.6	0	5.22223	High-risk
TCGA-CD-A48C-01	11.7667	1	4.80233	High-risk
TCGA-CG-4301-01	3.06667	0	7.77569	High-risk
TCGA-CG-4305-01	16.1667	0	7.03627	High-risk
TCGA-CG-4436-01	8.1	0	7.22833	High-risk
TCGA-CG-4438-01	54.8333	0	7.81455	High-risk
TCGA-CG-4440-01	4.06667	1	5.45183	High-risk
TCGA-CG-4443-01	30.4	0	6.08758	High-risk
TCGA-CG-4460-01	22.3	1	5.83146	High-risk
TCGA-CG-4465-01	9.13333	1	5.36113	High-risk
TCGA-CG-4466-01	19.2333	0	7.83472	High-risk
TCGA-CG-4469-01	7.16667	1	10.42	High-risk
TCGA-CG-4472-01	12.1667	0	7.16885	High-risk
TCGA-CG-4475-01	23.3	0	7.96791	High-risk
TCGA-CG-4476-01	0	0	5.6605	High-risk
TCGA-CG-4477-01	31.4	0	6.38005	High-risk
TCGA-CG-5725-01	15.2333	1	6.3324	High-risk
TCGA-D7-6822-01	12.5	0	5.36446	High-risk
TCGA-D7-8576-01	14.8667	1	10.3137	High-risk
TCGA-D7-A6F0-01	22.6	0	10.6516	High-risk
TCGA-D7-A6F2-01	15.8667	0	5.12089	High-risk
TCGA-D7-A747-01	8.5	1	7.73521	High-risk
TCGA-EQ-8122-01	8.1	1	5.34855	High-risk
TCGA-FP-8209-01	60.3667	1	5.25633	High-risk
TCGA-FP-A9TM-01	6.3	0	5.90402	High-risk
TCGA-HU-A4GH-01	11.9333	0	5.44054	High-risk
TCGA-HU-A4H5-01	24.1333	0	5.22889	High-risk
TCGA-IN-7806-01	36.8667	0	5.04632	High-risk
TCGA-KB-A93G-01	20.4333	0	4.9897	High-risk
TCGA-KB-A93J-01	37.4667	0	5.46966	High-risk
TCGA-MX-A5UG-01	3.76667	1	4.92972	High-risk
TCGA-MX-A666-01	14.2333	0	7.78682	High-risk
TCGA-R5-A805-01	9.36667	1	5.65863	High-risk
TCGA-RD-A7BW-01	5.2	1	7.02873	High-risk
TCGA-RD-A8N2-01	118	0	12.7643	High-risk
TCGA-RD-A8N4-01	72.3667	0	11.833	High-risk
TCGA-RD-A8N5-01	58.2333	1	4.77458	High-risk
TCGA-RD-A8N6-01	9.06667	1	8.70378	High-risk
TCGA-SW-A7EB-01	5.86667	0	4.90217	High-risk
TCGA-VQ-A8DZ-01	13.2	1	4.96002	High-risk
TCGA-VQ-A8E2-01	43.9667	0	8.64638	High-risk
TCGA-VQ-A8P5-01	7.83333	1	8.12484	High-risk
TCGA-VQ-A8PC-01	46.9	1	5.34368	High-risk
TCGA-VQ-A8PJ-01	2.73333	1	7.20544	High-risk
TCGA-VQ-A8PM-01	1.9	1	5.98206	High-risk
TCGA-VQ-A8PQ-01	15.8667	1	5.37228	High-risk
TCGA-VQ-A91N-01	19	1	6.52078	High-risk
TCGA-VQ-A91X-01	9.63333	1	5.66403	High-risk
TCGA-VQ-A91Y-01	9.86667	1	5.41018	High-risk
TCGA-VQ-A91Z-01	56.3333	0	12.2373	High-risk
TCGA-VQ-A922-01	9.16667	1	11.3553	High-risk
TCGA-VQ-A925-01	4.6	1	5.2559	High-risk
TCGA-VQ-A927-01	6.66667	1	5.16258	High-risk
TCGA-VQ-A928-01	5.8	1	6.80255	High-risk
TCGA-VQ-A94O-01	21.3333	1	6.65314	High-risk
TCGA-VQ-A94P-01	2.7	1	6.56486	High-risk
TCGA-VQ-A94R-01	43.1333	1	4.78927	High-risk
TCGA-VQ-AA68-01	44.2667	0	8.33392	High-risk
TCGA-VQ-AA69-01	28.8	0	4.76663	High-risk
TCGA-VQ-AA6D-01	17.3667	0	5.70008	High-risk
TCGA-VQ-AA6I-01	16.3667	1	4.96916	High-risk
TCGA-VQ-AA6J-01	27.9333	0	6.05636	High-risk
TCGA-VQ-AA6K-01	12.6	1	6.40256	High-risk
