# Supplementary material for: Development and validation of a prognostic and predictive 32-gene signature for gastric cancer
Source: Nat Commun. 2022 Feb 9;13:774. doi: 10.1038/s41467-022-28437-y (PMC8828873; doi:10.1038/s41467-022-28437-y)
Supplement: Supplementary file 10 — Source Data [file 41467_2022_28437_MOESM10_ESM.xlsx]

## Sheet: Fig. 2B
Genetic subgroup	Status	Overall survival (months)
1	Alive	88
1	Alive	82
1	Alive	74
1	Alive	80
1	Alive	71
2	Deceased	33
1	Alive	77
1	Alive	76
1	Alive	74
1	Alive	69
1	Deceased	5
1	Alive	152
2	Deceased	27
4	Alive	149
1	Alive	148
3	Alive	144
1	Alive	142
1	Alive	142
1	Alive	141
1	Alive	139
1	Alive	138
1	Alive	138
1	Deceased	14
1	Alive	135
1	Alive	134
1	Deceased	35
1	Deceased	15
1	Alive	141
1	Alive	133
1	Alive	129
1	Alive	57
1	Alive	128
1	Alive	60
2	Deceased	1
1	Alive	127
1	Deceased	58
1	Alive	127
1	Deceased	85
1	Deceased	33
1	Alive	129
1	Alive	125
1	Alive	125
4	Deceased	6
1	Alive	125
1	Deceased	51
1	Deceased	79
1	Alive	131
1	Deceased	120
1	Alive	123
3	Deceased	95
1	Alive	61
2	Alive	122
1	Deceased	21
1	Alive	129
1	Alive	95
3	Deceased	92
1	Alive	121
3	Deceased	7
1	Deceased	23
1	Deceased	30
1	Deceased	49
2	Deceased	4
1	Alive	115
3	Deceased	103
3	Alive	114
1	Alive	59
1	Deceased	25
1	Deceased	12
1	Alive	114
1	Alive	113
1	Deceased	55
1	Deceased	10
1	Deceased	21
1	Alive	112
1	Alive	112
1	Deceased	11
1	Deceased	93
1	Alive	111
3	Deceased	3
1	Deceased	53
1	Deceased	105
2	Deceased	104
1	Deceased	20
1	Alive	108
1	Alive	116
1	Alive	106
1	Alive	107
1	Deceased	29
1	Alive	109
3	Alive	80.4
1	Deceased	72
1	Alive	108
1	Alive	102
1	Alive	101
1	Alive	54
1	Alive	61
1	Alive	37
1	Alive	92
1	Alive	49
1	Alive	41
1	Alive	42
1	Alive	37
1	Alive	34
1	Alive	35
1	Alive	35
2	Alive	35
1	Alive	38
1	Alive	73
1	Alive	54
1	Deceased	35
3	Deceased	8
1	Alive	53
1	Alive	53
1	Alive	53
4	Alive	94
4	Deceased	58
4	Alive	90
4	Deceased	22
4	Deceased	39
4	Deceased	28
4	Deceased	32
4	Deceased	12
4	Alive	87
4	Deceased	24
4	Deceased	12
4	Alive	85
4	Deceased	25
4	Deceased	65
4	Deceased	11
4	Deceased	43
4	Deceased	62
4	Alive	86
4	Alive	80
4	Alive	84
4	Alive	82
4	Deceased	11
4	Deceased	3
4	Deceased	19
4	Alive	78
4	Deceased	25
4	Deceased	13
4	Deceased	23
4	Alive	77
4	Deceased	64
4	Deceased	51
4	Deceased	15
4	Deceased	21
4	Alive	74
4	Alive	74
4	Alive	82
4	Deceased	67
4	Alive	73
4	Deceased	6
4	Deceased	8
4	Deceased	23
4	Deceased	29
4	Alive	77
4	Deceased	23
4	Alive	70
4	Alive	77
4	Alive	74
4	Alive	70
4	Alive	69
4	Deceased	17
4	Alive	69
4	Alive	81
4	Alive	50
4	Alive	73
4	Alive	71
4	Deceased	29
4	Deceased	24.1
4	Deceased	27
1	Deceased	46
4	Alive	149
1	Deceased	22
4	Alive	149
4	Deceased	49
4	Alive	152
4	Deceased	57
4	Alive	144
4	Deceased	34
4	Deceased	39
4	Alive	72
4	Deceased	31
4	Deceased	37
4	Alive	66
4	Alive	141
4	Deceased	34
1	Alive	140
4	Alive	138
4	Alive	62
4	Deceased	41
4	Alive	62
4	Alive	78
4	Alive	134
4	Alive	140
4	Alive	134
4	Deceased	60
4	Deceased	74
4	Deceased	79
4	Alive	129
4	Alive	132
4	Alive	128
4	Deceased	5
4	Deceased	10
4	Deceased	34
4	Alive	126
4	Deceased	87
4	Deceased	39
4	Alive	133
4	Deceased	27
4	Deceased	17
4	Deceased	13
4	Deceased	19
4	Alive	126
4	Alive	124
4	Deceased	68
4	Deceased	2
4	Alive	123
4	Alive	123
4	Alive	122
4	Alive	124
4	Alive	126
4	Alive	120
4	Deceased	27
4	Alive	119
4	Deceased	36
4	Deceased	1
4	Deceased	35
4	Deceased	5
4	Deceased	25
4	Deceased	87
4	Deceased	12
4	Deceased	42
4	Alive	121
4	Deceased	44
4	Alive	114
4	Deceased	4
4	Deceased	24
4	Deceased	9
4	Deceased	79
4	Deceased	23
4	Deceased	43
4	Alive	111
4	Deceased	40
4	Deceased	1
4	Alive	116
4	Alive	110
4	Alive	110
4	Deceased	43
3	Alive	106
4	Deceased	5
4	Alive	103
4	Deceased	51
4	Deceased	37
4	Deceased	22
4	Deceased	12
1	Alive	59
4	Deceased	18
4	Alive	63
4	Alive	55
4	Deceased	7
4	Alive	41
4	Alive	47
4	Deceased	19
4	Deceased	33
4	Alive	41
4	Alive	40
4	Alive	41
4	Alive	73
4	Alive	38
4	Alive	66
2	Alive	93
2	Alive	97
2	Alive	90
2	Alive	89
2	Deceased	0
2	Deceased	70
2	Deceased	23
2	Deceased	59
2	Deceased	18
2	Deceased	14
2	Alive	84
2	Alive	82
4	Alive	81
2	Alive	80
2	Alive	86
2	Deceased	4
2	Deceased	21
2	Deceased	17
2	Deceased	57
2	Alive	77
1	Alive	77
1	Alive	75
2	Alive	84
2	Alive	80
2	Alive	80
2	Deceased	8
1	Alive	83
2	Alive	77
3	Deceased	1
2	Alive	71
2	Alive	70
2	Alive	71
2	Deceased	21
2	Alive	70
2	Alive	72
2	Alive	68
4	Deceased	61
2	Deceased	14
2	Deceased	135
2	Deceased	10
2	Deceased	12
2	Deceased	9
3	Deceased	45
2	Alive	144
1	Alive	144
2	Deceased	123
2	Alive	149
2	Alive	149
2	Deceased	37
3	Alive	151
4	Alive	150
2	Deceased	22
2	Deceased	7
1	Deceased	18
2	Alive	71
2	Alive	139
1	Deceased	20
2	Alive	138
2	Alive	136
2	Deceased	15
2	Alive	143
2	Alive	134
1	Deceased	40
2	Deceased	0
2	Deceased	40
2	Alive	137
1	Deceased	77
2	Alive	132
2	Alive	17
2	Alive	131
1	Deceased	22
2	Alive	132
2	Alive	61
4	Deceased	37
2	Alive	131
2	Deceased	4
2	Alive	129
2	Deceased	14
2	Alive	131
2	Alive	132
2	Alive	128
2	Deceased	49
2	Alive	128
2	Alive	127
2	Deceased	7
2	Deceased	34
2	Alive	126
2	Deceased	12
4	Deceased	26
2	Deceased	93
2	Deceased	21
2	Deceased	46
2	Deceased	9
2	Alive	128
2	Deceased	95
2	Alive	122
2	Deceased	25
1	Alive	120
2	Deceased	38
2	Alive	67
2	Alive	119
2	Deceased	1
2	Alive	119
2	Alive	119
2	Alive	118
2	Deceased	10
2	Alive	118
1	Deceased	49
3	Alive	118
2	Deceased	60
2	Alive	115
2	Alive	115
2	Deceased	15
2	Alive	111
2	Deceased	23
3	Deceased	46
2	Deceased	17
2	Alive	108
3	Alive	116
2	Deceased	2
2	Alive	111
2	Deceased	2
2	Alive	104
2	Alive	101
2	Deceased	46
2	Deceased	63
2	Alive	33
2	Deceased	10
2	Alive	64
1	Alive	57
2	Alive	62
2	Deceased	12
2	Alive	55
2	Alive	59
1	Alive	42
4	Alive	45
2	Alive	41
2	Alive	42
2	Alive	37
2	Alive	40
2	Alive	42
2	Deceased	6
2	Alive	36
2	Alive	37
2	Deceased	8
2	Alive	35
2	Alive	70
4	Alive	65
3	Deceased	13
3	Alive	161
3	Deceased	60
3	Deceased	17
1	Alive	155
3	Alive	145
3	Alive	153
3	Deceased	6
3	Alive	143
3	Deceased	39
3	Deceased	31
3	Alive	146
3	Alive	138
3	Deceased	25
3	Deceased	13
3	Alive	144
3	Deceased	12
3	Deceased	109
3	Alive	138
3	Alive	61
3	Deceased	4
3	Deceased	3
3	Deceased	115
3	Deceased	7
3	Deceased	18
3	Deceased	9
3	Deceased	64
3	Deceased	32
3	Alive	124
3	Deceased	24
3	Deceased	30
3	Deceased	20
3	Alive	120
3	Deceased	3
3	Deceased	41
3	Alive	127
3	Alive	119
3	Deceased	7
3	Deceased	74
3	Alive	122
3	Deceased	17
3	Alive	118
3	Alive	118
3	Alive	117
3	Deceased	12
3	Deceased	37
3	Deceased	91
3	Deceased	11
3	Deceased	34
3	Deceased	26
3	Deceased	40
3	Alive	60
3	Alive	115
3	Deceased	43
3	Alive	124
3	Deceased	0
3	Deceased	75
3	Deceased	21
3	Alive	121
3	Deceased	33
3	Alive	113
3	Deceased	20
3	Alive	113
3	Deceased	58
3	Alive	113
3	Alive	113
3	Deceased	24
3	Deceased	13
3	Deceased	48
3	Alive	111
3	Deceased	55
3	Alive	59
3	Alive	110
3	Alive	118
3	Alive	117
3	Deceased	39
3	Deceased	23
3	Deceased	19
3	Deceased	12
3	Alive	110
3	Alive	116
3	Alive	109
3	Deceased	116
3	Alive	109
3	Alive	114
3	Alive	59
3	Alive	108
3	Deceased	23
3	Alive	108
3	Alive	108
3	Deceased	18
3	Alive	108
3	Deceased	13
3	Deceased	10
3	Alive	59
3	Deceased	92
3	Deceased	15
3	Deceased	49
3	Alive	114
3	Deceased	12
3	Alive	111
3	Alive	109
3	Deceased	8
3	Deceased	101
3	Deceased	33
3	Alive	60
3	Alive	109
3	Deceased	4
3	Deceased	101
3	Deceased	92
3	Alive	103
3	Alive	102
3	Deceased	39
3	Alive	110
3	Deceased	16
3	Deceased	20
3	Deceased	14
3	Deceased	13
3	Alive	102
3	Deceased	33
3	Deceased	31
3	Deceased	2
3	Deceased	38
3	Alive	100
3	Deceased	92
3	Deceased	13
3	Alive	107
3	Alive	109
3	Alive	98
3	Deceased	39
3	Deceased	9
3	Alive	103
3	Alive	55
3	Alive	49
3	Alive	78
3	Alive	73
3	Alive	70
3	Alive	71
3	Alive	60
3	Alive	59
3	Alive	59
3	Deceased	34
3	Deceased	25
3	Alive	53
3	Alive	54
3	Deceased	24
3	Alive	46

## Sheet: Fig. 2C
Patient ID	Overall Survival (Months)	Status	Risk Score	Risk Group
1	9.43333	1	-5.6762	Low-risk
16	17.4333	1	-2.00474	Low-risk
18	87.2667	0	-1.98626	Low-risk
30	85.2333	0	-5.52401	Low-risk
32	85.0333	0	-3.53995	Low-risk
55	79.9333	0	-3.21329	Low-risk
61	77.3333	0	-3.27448	Low-risk
82	92.8667	0	-4.62893	Low-risk
85	86.5667	0	-6.52795	Low-risk
87	85.6	1	-3.85887	Low-risk
97	84.6	0	-4.55143	Low-risk
106	83.3	0	-2.32712	Low-risk
115	6.3	1	-3.1702	Low-risk
116	69.0333	0	-2.15181	Low-risk
128	12.6667	1	-3.07222	Low-risk
141	69.6333	0	-3.4279	Low-risk
144	68.4333	0	-3.35946	Low-risk
148	68.2	0	-6.45686	Low-risk
151	84.7667	0	-5.74751	Low-risk
155	31.1333	1	-4.09775	Low-risk
164	105.533	0	-2.2418	Low-risk
168	8.7	1	-3.24224	Low-risk
171	99	0	-2.56097	Low-risk
172	9.5	1	-5.7185	Low-risk
177	98.5333	0	-4.45506	Low-risk
180	51.8	1	-2.35964	Low-risk
190	98.2333	0	-3.77394	Low-risk
206	96.9667	0	-9.31019	Low-risk
238	25.2	1	-3.01236	Low-risk
246	93.6333	0	-2.64235	Low-risk
255	22.0667	1	-4.22112	Low-risk
270	97.6	0	-4.25878	Low-risk
275	97.4667	0	-3.88839	Low-risk
288	10.3667	1	-3.22275	Low-risk
325	2.93333	1	-2.00138	Low-risk
338	81.1333	0	-2.24161	Low-risk
339	80.8	0	-3.7094	Low-risk
346	80.0667	0	-5.49097	Low-risk
374	76.9333	0	-4.43815	Low-risk
376	7.06667	1	-5.06374	Low-risk
388	12.7	1	-2.54086	Low-risk
413	25.1667	1	-6.11547	Low-risk
420	23.7	1	-2.12843	Low-risk
421	71.1	0	-2.70989	Low-risk
423	70.9	0	-2.47264	Low-risk
424	70.6667	0	-3.03146	Low-risk
425	4	1	-5.87973	Low-risk
430	69.8333	0	-3.21541	Low-risk
432	30.9	1	-5.5169	Low-risk
443	10.3333	1	-3.3045	Low-risk
445	22.8333	1	-4.54147	Low-risk
447	48.7333	1	-2.25343	Low-risk
465	67.2333	0	-4.49576	Low-risk
470	66.7333	0	-4.15759	Low-risk
471	66.7333	0	-2.18089	Low-risk
476	21.9333	1	-2.79271	Low-risk
485	42.2	1	-2.6355	Low-risk
493	64.5667	0	-3.14447	Low-risk
502	63.7	0	-2.56477	Low-risk
516	62.4667	0	-4.1772	Low-risk
517	62.3667	0	-2.47832	Low-risk
520	62.1	0	-1.99011	Low-risk
522	8.46667	1	-5.25264	Low-risk
524	13.1	1	-2.54572	Low-risk
528	61.1667	0	-2.95865	Low-risk
529	60.9667	0	-4.05517	Low-risk
533	60.7	0	-3.10658	Low-risk
540	60.2333	0	-2.72593	Low-risk
544	59.9	0	-4.01423	Low-risk
547	59.6667	0	-3.63319	Low-risk
557	59.0333	0	-5.38637	Low-risk
561	58.8333	0	-3.20627	Low-risk
571	57.4667	0	-2.61099	Low-risk
596	54.3333	0	-3.51982	Low-risk
603	21.8333	1	-2.23682	Low-risk
3	89.4333	1	2.64033	Intermediate-risk
11	88.3333	0	-1.60888	Intermediate-risk
12	12.8	1	-0.776385	Intermediate-risk
14	53.0333	1	1.28563	Intermediate-risk
19	16.2333	1	1.2155	Intermediate-risk
23	21.2333	1	-1.81895	Intermediate-risk
24	86.1333	0	0.480547	Intermediate-risk
25	85.9333	0	-1.1917	Intermediate-risk
26	5.93333	1	1.46771	Intermediate-risk
28	10.8333	1	0.446147	Intermediate-risk
31	27.8	1	0.527268	Intermediate-risk
33	84.7667	0	-1.36653	Intermediate-risk
34	8.33333	1	0.200443	Intermediate-risk
35	84.3	0	0.185511	Intermediate-risk
36	12.9333	1	2.60905	Intermediate-risk
39	83.8333	0	-1.8878	Intermediate-risk
41	81.8333	1	1.49777	Intermediate-risk
47	47.7	1	-0.195686	Intermediate-risk
50	82	0	-1.40837	Intermediate-risk
51	77.2	1	0.309807	Intermediate-risk
52	80.8333	0	2.23359	Intermediate-risk
57	8.63333	1	2.11355	Intermediate-risk
60	36.1667	1	-1.77744	Intermediate-risk
63	16.8333	1	-1.47812	Intermediate-risk
64	22.8667	1	-0.333019	Intermediate-risk
68	89.1333	0	-0.171853	Intermediate-risk
77	69.8667	0	2.54729	Intermediate-risk
78	46.8	1	-0.970998	Intermediate-risk
81	87.2667	0	1.97322	Intermediate-risk
83	13.1667	1	0.85452	Intermediate-risk
84	86.9333	0	-1.26104	Intermediate-risk
86	37.9333	1	1.28988	Intermediate-risk
88	14.1667	1	-0.739668	Intermediate-risk
89	91.6333	0	0.749826	Intermediate-risk
94	90.7667	0	1.89358	Intermediate-risk
96	84.8333	0	-1.72539	Intermediate-risk
101	84.1	0	0.767789	Intermediate-risk
107	88.7333	0	-0.493829	Intermediate-risk
108	88.2333	0	2.20269	Intermediate-risk
109	88.2333	0	-0.309008	Intermediate-risk
112	23.6	1	0.848429	Intermediate-risk
113	26.4	1	-1.11204	Intermediate-risk
114	82.2	0	1.90434	Intermediate-risk
117	80.7667	0	2.28982	Intermediate-risk
118	54.1333	1	1.50706	Intermediate-risk
129	75.2667	0	0.681729	Intermediate-risk
137	20.0333	1	-1.03507	Intermediate-risk
138	4.53333	1	-1.23202	Intermediate-risk
139	70.2667	0	-1.16234	Intermediate-risk
140	5.53333	1	1.01306	Intermediate-risk
143	68.9333	0	-0.74082	Intermediate-risk
156	100.633	0	-1.92186	Intermediate-risk
160	105.7	0	-1.20402	Intermediate-risk
165	25.5	1	-0.250631	Intermediate-risk
169	104.933	0	0.811326	Intermediate-risk
182	98.4667	0	2.63602	Intermediate-risk
186	17.9	1	2.34683	Intermediate-risk
187	15.7	1	-1.97299	Intermediate-risk
192	7.2	1	0.996769	Intermediate-risk
193	56	1	0.990336	Intermediate-risk
197	1	1	-1.46849	Intermediate-risk
205	10.1	1	-1.84176	Intermediate-risk
209	77.5333	1	0.229696	Intermediate-risk
226	95.2	0	1.15722	Intermediate-risk
227	20.1333	1	-0.439208	Intermediate-risk
228	68.1333	1	1.17475	Intermediate-risk
235	14.2	1	-0.836035	Intermediate-risk
236	6.36667	1	0.73301	Intermediate-risk
240	93.8667	0	0.665714	Intermediate-risk
241	93.8667	0	1.47934	Intermediate-risk
253	13.7333	1	1.818	Intermediate-risk
282	9.46667	1	0.124076	Intermediate-risk
301	90.2	0	0.998082	Intermediate-risk
311	89.9	0	1.22589	Intermediate-risk
318	11.3333	1	-1.89193	Intermediate-risk
319	24.8667	1	-1.52597	Intermediate-risk
321	92.9333	0	-1.16676	Intermediate-risk
322	92.6333	0	1.30282	Intermediate-risk
323	92.6	0	-0.637478	Intermediate-risk
324	16.4	1	-0.133044	Intermediate-risk
326	4.4	1	-0.058419	Intermediate-risk
329	11.7667	1	-0.011251	Intermediate-risk
331	89.6333	0	-1.35608	Intermediate-risk
336	11.8	1	-0.033863	Intermediate-risk
337	80.9333	0	-0.228456	Intermediate-risk
341	80.7333	0	-0.307527	Intermediate-risk
343	27	1	1.33272	Intermediate-risk
361	28.2667	1	0.379179	Intermediate-risk
369	77.5	0	0.135373	Intermediate-risk
372	76.9333	0	-1.86751	Intermediate-risk
375	76.7667	0	-1.51629	Intermediate-risk
385	4.46667	1	-0.159517	Intermediate-risk
394	73.7333	0	-0.096531	Intermediate-risk
395	73.5	0	2.35575	Intermediate-risk
396	73.4333	0	0.06131	Intermediate-risk
397	73.0667	0	-1.42802	Intermediate-risk
399	72.8667	0	-0.555003	Intermediate-risk
401	72.8333	0	0.05677	Intermediate-risk
402	72.8333	0	-1.98514	Intermediate-risk
405	72.7333	0	-1.04567	Intermediate-risk
414	72.0667	0	-1.95198	Intermediate-risk
415	6.23333	1	-0.61893	Intermediate-risk
416	9.83333	1	-0.555103	Intermediate-risk
419	10.1	1	1.73483	Intermediate-risk
422	70.9667	0	0.917476	Intermediate-risk
426	2.7	1	-0.695185	Intermediate-risk
428	5.86667	1	-0.110315	Intermediate-risk
431	53.4333	1	-1.59439	Intermediate-risk
433	17.6667	1	-0.954633	Intermediate-risk
437	8.86667	1	-0.637159	Intermediate-risk
440	69.3	0	1.7671	Intermediate-risk
441	69.2333	0	-0.248681	Intermediate-risk
442	26.8333	1	1.01731	Intermediate-risk
444	69.1333	0	1.1077	Intermediate-risk
446	42.0667	1	-1.22373	Intermediate-risk
448	25.8667	1	-0.88294	Intermediate-risk
450	68.9	0	0.587082	Intermediate-risk
451	9.66667	1	0.304078	Intermediate-risk
455	68.3667	0	1.633	Intermediate-risk
456	68.1333	0	-1.21082	Intermediate-risk
457	68.1333	0	1.65497	Intermediate-risk
459	28.0333	1	0.792489	Intermediate-risk
480	14.4333	1	2.47249	Intermediate-risk
483	53.1333	0	0.72664	Intermediate-risk
488	64.8	0	-1.09708	Intermediate-risk
501	63.9667	0	-0.851456	Intermediate-risk
505	33.2667	1	-0.943279	Intermediate-risk
510	63.2667	0	-0.234802	Intermediate-risk
514	62.5333	0	0.510992	Intermediate-risk
518	15.0333	1	1.92033	Intermediate-risk
519	24.0333	1	0.163026	Intermediate-risk
523	61.9	0	-1.97184	Intermediate-risk
525	61.8667	0	-0.940183	Intermediate-risk
532	14.9	1	1.02124	Intermediate-risk
534	39.5333	1	-1.82962	Intermediate-risk
538	60.4333	0	1.53699	Intermediate-risk
542	60.2	0	-1.02798	Intermediate-risk
550	59.5667	0	0.795017	Intermediate-risk
551	59.5667	0	1.03374	Intermediate-risk
554	20.1	1	-1.76021	Intermediate-risk
556	35.7667	1	-1.17608	Intermediate-risk
559	28.0333	1	-1.12011	Intermediate-risk
560	58.8667	0	-1.07769	Intermediate-risk
566	58.0667	0	2.42181	Intermediate-risk
584	39.8	1	1.16724	Intermediate-risk
586	55.3667	0	-0.359718	Intermediate-risk
588	55.3	0	0.018469	Intermediate-risk
589	55.3	0	0.295552	Intermediate-risk
592	55.0667	0	-1.36921	Intermediate-risk
595	54.5333	0	-0.521581	Intermediate-risk
4	31.3333	1	8.83965	High-risk
9	70.2	1	6.54254	High-risk
17	11.4667	1	4.30395	High-risk
20	86.8	0	4.97292	High-risk
21	86.7	0	2.84558	High-risk
22	86.3667	0	3.55641	High-risk
29	19.7	1	6.2205	High-risk
38	8.03333	1	3.15961	High-risk
42	83.6	0	4.28982	High-risk
45	59.7	1	2.97062	High-risk
49	31.1	1	12.1978	High-risk
53	44.0667	1	4.00866	High-risk
54	80.3	0	6.85912	High-risk
56	23.4333	1	5.58031	High-risk
58	12.0667	1	6.19496	High-risk
62	10.8333	1	3.76651	High-risk
75	88.0333	0	3.84611	High-risk
79	87.8	0	2.72804	High-risk
80	57.1333	1	3.12951	High-risk
90	15.9333	1	6.566	High-risk
91	85.4667	0	6.60163	High-risk
93	85.2	0	2.72956	High-risk
95	42.9333	1	4.72188	High-risk
105	9.33333	1	3.53603	High-risk
121	78.5333	0	2.7348	High-risk
124	77.6	0	3.09888	High-risk
132	87.4	0	8.30163	High-risk
133	17.5667	1	6.86191	High-risk
134	19.6667	1	3.58241	High-risk
135	5.76667	1	4.52288	High-risk
136	11.2333	1	9.55971	High-risk
142	17.5333	1	3.63314	High-risk
145	27.4667	1	5.37558	High-risk
146	10.1	1	8.34106	High-risk
150	100.867	0	3.1088	High-risk
152	100.867	0	3.16842	High-risk
154	34.3667	1	5.70695	High-risk
157	100.233	0	5.79028	High-risk
173	20.1333	1	3.70122	High-risk
175	45.7667	1	2.94242	High-risk
185	45.1667	1	5.51565	High-risk
188	13.3	1	8.73493	High-risk
189	6.5	1	4.64645	High-risk
201	6.7	1	3.99039	High-risk
202	97.2	0	3.02412	High-risk
204	8.7	1	9.4699	High-risk
207	28.1333	1	3.73567	High-risk
212	18.2667	1	3.15569	High-risk
213	14.8333	1	7.59061	High-risk
225	14.1667	1	3.17363	High-risk
237	35.2	1	5.23139	High-risk
244	24.2333	1	3.30569	High-risk
256	12.6667	1	4.37607	High-risk
263	10.0333	1	7.21424	High-risk
268	4.33333	1	8.23025	High-risk
269	97.7	0	7.044	High-risk
287	26.2667	1	5.66962	High-risk
299	65	1	5.34102	High-risk
327	91.9333	0	3.79975	High-risk
328	91.3	0	3.52154	High-risk
330	28.4667	1	2.80281	High-risk
333	8.26667	1	6.98758	High-risk
355	57.6333	1	5.53048	High-risk
363	61.8333	1	2.8589	High-risk
377	76.7	0	2.70763	High-risk
427	70.0333	0	3.95788	High-risk
438	44.5667	1	3.48064	High-risk
460	36.4	1	4.20465	High-risk
469	31	1	2.77993	High-risk
477	66.2	0	3.31615	High-risk
482	17.1	1	8.86553	High-risk
489	21	1	5.97429	High-risk
503	4.36667	1	2.65681	High-risk
541	5.6	1	6.62921	High-risk
553	59.4667	0	3.30835	High-risk
KG006C	49.27	0	-9.28583	Low-risk
KG009C	73.03	0	-4.5329	Low-risk
KG018C	4.63	1	-3.6812	Low-risk
KG020C	38.97	0	-7.6452	Low-risk
KG023C	34.57	1	-2.245	Low-risk
KG028C	37.3	0	-2.23344	Low-risk
KG033C	67.87	0	-7.68905	Low-risk
KG037C	7.7	0	-2.39031	Low-risk
KG038C	55.73	0	-2.00426	Low-risk
KG043C	40.73	0	-2.47397	Low-risk
KG045C	37.9	0	-1.93635	Low-risk
KG047C	13.6	1	-1.97822	Low-risk
KG050C	13.07	1	-3.0074	Low-risk
KG056C	13.97	1	-2.07281	Low-risk
KG058C	8.37	1	-2.18445	Low-risk
KG065C	36.67	0	-1.8137	Low-risk
KG069C	48.97	0	-3.43556	Low-risk
KG070C	27.17	1	-6.28182	Low-risk
KG072C	48.33	0	-2.58538	Low-risk
KG075C	23.6	0	-4.43519	Low-risk
KG076C	55.67	0	-5.25137	Low-risk
KG078C	55.73	0	-3.0037	Low-risk
KG084C	59.77	0	-4.18645	Low-risk
KG087C	61.6	0	-8.50476	Low-risk
KG088C	59.87	0	-2.11815	Low-risk
KG090C	56.27	0	-2.917	Low-risk
KG091C	14.5	1	-2.13977	Low-risk
KG101C	49.6	0	-2.03404	Low-risk
KG103C	52.73	0	-1.82602	Low-risk
KG105C	15.13	0	-1.82709	Low-risk
KG106C	48.8	0	-9.0398	Low-risk
KG114C	22.07	1	-5.09501	Low-risk
KS_005_T	12	0	-3.36767	Low-risk
KS_015_T	107	0	-2.29195	Low-risk
KS_025_T	72	0	-9.35935	Low-risk
KS_095_T	10	1	-3.55861	Low-risk
KS_099_T	85	1	-2.94163	Low-risk
KS_107_T	12	1	-5.07639	Low-risk
KS_171_T	92	0	-3.66497	Low-risk
KS_173_T	93	0	-2.27745	Low-risk
KS_199_T	90	0	-1.63142	Low-risk
KS_217_T	94	0	-6.57423	Low-risk
KS_259_T	54	1	-6.79848	Low-risk
KS_293_T	99	0	-2.27794	Low-risk
YG03T	101	0	-4.07074	Low-risk
YG05T	91	0	-1.72975	Low-risk
YG08T	28	1	-4.05129	Low-risk
YG09T	91	0	-4.95617	Low-risk
YG13T	17	1	-3.72463	Low-risk
YG15T	90	0	-2.18805	Low-risk
YG17T	93	0	-2.45596	Low-risk
YG19T	97	0	-2.55246	Low-risk
YG20T	90	0	-5.42789	Low-risk
YG24T	58	1	-6.26347	Low-risk
YG31T	89	0	-2.43972	Low-risk
YG33T	73	1	-4.25577	Low-risk
YG40T	88	0	-2.38485	Low-risk
YG41T	88	0	-2.92389	Low-risk
YG45T	95	0	-2.38048	Low-risk
YG49T	88	0	-3.52517	Low-risk
YG53T	94	0	-1.92297	Low-risk
YG55T	95	0	-3.22088	Low-risk
YG61T	95	0	-4.51232	Low-risk
YG63T	87	0	-4.13192	Low-risk
YG68T	91	0	-2.8005	Low-risk
YG71T	91	0	-3.44515	Low-risk
YG73T	20	1	-2.01592	Low-risk
KG004C	73.2	0	1.88949	Intermediate-risk
KG013C	39.37	1	0.589782	Intermediate-risk
KG015C	38.23	0	-0.889403	Intermediate-risk
KG019C	12.27	1	0.186209	Intermediate-risk
KG030C	14.6	1	-0.435521	Intermediate-risk
KG035C	37.1	0	0.024148	Intermediate-risk
KG042C	6.4	0	-1.5086	Intermediate-risk
KG044C	6.63	1	-0.551767	Intermediate-risk
KG046C	11.4	1	-0.268325	Intermediate-risk
KG048C	2.3	1	-0.560509	Intermediate-risk
KG049C	14.4	0	0.770482	Intermediate-risk
KG051C	42.83	0	-1.21121	Intermediate-risk
KG053C	12.17	0	-0.722827	Intermediate-risk
KG054C	37.07	0	-1.60378	Intermediate-risk
KG055C	4	0	0.391682	Intermediate-risk
KG057C	36.83	0	1.67247	Intermediate-risk
KG063C	48.1	0	-1.52928	Intermediate-risk
KG067C	30.63	0	0.920956	Intermediate-risk
KG068C	25.47	0	0.189851	Intermediate-risk
KG071C	0.4	0	0.489795	Intermediate-risk
KG074C	57.3	0	-1.0118	Intermediate-risk
KG077C	1.53	1	1.67188	Intermediate-risk
KG079C	10	1	1.12862	Intermediate-risk
KG080C	17.17	1	1.48098	Intermediate-risk
KG081C	65.8	0	-0.824313	Intermediate-risk
KG083C	7.1	1	0.80445	Intermediate-risk
KG086C	60.13	0	0.851105	Intermediate-risk
KG093C	4.77	1	-0.137604	Intermediate-risk
KG094C	60.7	0	-0.157244	Intermediate-risk
KG095C	4.17	0	1.74887	Intermediate-risk
KG096C	68.6	0	1.73974	Intermediate-risk
KG100C	51.83	0	1.34552	Intermediate-risk
KG102C	53.8	0	2.05524	Intermediate-risk
KG107C	17.53	1	-1.2586	Intermediate-risk
KG108C	10.83	1	-0.558287	Intermediate-risk
KG109C	7.23	1	1.85314	Intermediate-risk
KG111C	52.03	0	0.567707	Intermediate-risk
KG113C	22.87	0	-1.03569	Intermediate-risk
KG115C	49.23	0	-0.039104	Intermediate-risk
KG116C	48.4	0	0.489896	Intermediate-risk
KG117C	8.27	1	-1.04554	Intermediate-risk
KS_007_T	47	0	-0.93164	Intermediate-risk
KS_009_T	70	0	1.03935	Intermediate-risk
KS_013_T	32	1	-0.203811	Intermediate-risk
KS_021_T	18	1	1.35108	Intermediate-risk
KS_027_T	99	0	-0.433726	Intermediate-risk
KS_031_T	69	0	1.60645	Intermediate-risk
KS_035_T	66	0	-0.213362	Intermediate-risk
KS_039_T	4	1	1.57087	Intermediate-risk
KS_041_T	11	1	0.964685	Intermediate-risk
KS_043_T	120	0	0.031448	Intermediate-risk
KS_047_T	5	1	1.22997	Intermediate-risk
KS_049_T	101	0	0.959896	Intermediate-risk
KS_051_T	56	1	0.394994	Intermediate-risk
KS_055_T	140	0	0.64565	Intermediate-risk
KS_069_T	47	1	0.988329	Intermediate-risk
KS_071_T	7	1	1.5551	Intermediate-risk
KS_085_T	115	0	1.52958	Intermediate-risk
KS_091_T	23	1	0.385173	Intermediate-risk
KS_093_T	10	1	1.47704	Intermediate-risk
KS_109_T	93	0	0.808702	Intermediate-risk
KS_111_T	3	0	0.717512	Intermediate-risk
KS_119_T	105	0	-0.2287	Intermediate-risk
KS_123_T	127	0	0.789604	Intermediate-risk
KS_127_T	121	0	1.4758	Intermediate-risk
KS_139_T	47	1	0.638805	Intermediate-risk
KS_145_T	126	0	-0.22055	Intermediate-risk
KS_149_T	17	1	-0.172683	Intermediate-risk
KS_151_T	128	0	1.11822	Intermediate-risk
KS_157_T	12	0	0.786724	Intermediate-risk
KS_161_T	124	0	-1.0069	Intermediate-risk
KS_165_T	138	0	1.32894	Intermediate-risk
KS_167_T	20	1	0.702399	Intermediate-risk
KS_169_T	20	1	-0.90521	Intermediate-risk
KS_185_T	36	1	-0.118776	Intermediate-risk
KS_187_T	30	0	1.96636	Intermediate-risk
KS_191_T	98	1	0.702043	Intermediate-risk
KS_195_T	24	1	-0.413719	Intermediate-risk
KS_197_T	44	0	1.63788	Intermediate-risk
KS_203_T	40	1	1.90099	Intermediate-risk
KS_209_T	87	0	0.082619	Intermediate-risk
KS_211_T	26	1	0.536704	Intermediate-risk
KS_213_T	12	1	-1.49982	Intermediate-risk
KS_233_T	5	1	-0.899994	Intermediate-risk
KS_243_T	24	0	0.883219	Intermediate-risk
KS_247_T	93	0	-0.690062	Intermediate-risk
KS_253_T	112	0	-0.337156	Intermediate-risk
KS_255_T	90	0	-0.179671	Intermediate-risk
KS_263_T	9	0	1.92159	Intermediate-risk
KS_265_T	104	0	0.923897	Intermediate-risk
KS_267_T	119	0	2.01512	Intermediate-risk
KS_269_T	52	1	0.351136	Intermediate-risk
KS_271_T	2	0	1.13926	Intermediate-risk
KS_275_T	129	0	-1.31653	Intermediate-risk
KS_281_T	87	0	1.99135	Intermediate-risk
KS_287_T	86	0	1.72133	Intermediate-risk
KS_289_T	22	1	-1.10204	Intermediate-risk
KS_297_T	33	0	0.520223	Intermediate-risk
YG04T	38	1	1.15913	Intermediate-risk
YG06T	94	0	0.868144	Intermediate-risk
YG07T	5	1	1.64277	Intermediate-risk
YG12T	58	1	-0.426858	Intermediate-risk
YG16T	90	0	1.57239	Intermediate-risk
YG18T	22	1	-0.666374	Intermediate-risk
YG21T	39	1	0.847241	Intermediate-risk
YG23T	15	1	-0.92664	Intermediate-risk
YG26T	40	1	1.30595	Intermediate-risk
YG27T	90	0	1.39128	Intermediate-risk
YG29T	32	1	0.424368	Intermediate-risk
YG30T	89	0	-0.199661	Intermediate-risk
YG32T	96	0	1.2983	Intermediate-risk
YG34T	96	0	0.976626	Intermediate-risk
YG36T	89	0	1.33889	Intermediate-risk
YG38T	97	0	-1.19575	Intermediate-risk
YG44T	88	0	0.663876	Intermediate-risk
YG46T	60	1	1.8156	Intermediate-risk
YG47T	89	0	1.38607	Intermediate-risk
YG48T	12	1	1.75345	Intermediate-risk
YG50T	58	1	0.378313	Intermediate-risk
YG51T	96	0	0.692528	Intermediate-risk
YG52T	3	1	0.819877	Intermediate-risk
YG54T	88	0	0.494158	Intermediate-risk
YG56T	0	1	-0.345519	Intermediate-risk
YG58T	18	1	1.39874	Intermediate-risk
YG60T	10	1	-1.14044	Intermediate-risk
YG62T	87	0	0.964097	Intermediate-risk
YG64T	87	0	1.54593	Intermediate-risk
YG65T	33	1	0.583937	Intermediate-risk
YG67T	63	1	2.08456	Intermediate-risk
YG69T	11	1	-1.22403	Intermediate-risk
YG74T	94	0	0.912239	Intermediate-risk
YG75T	19	1	-0.97777	Intermediate-risk
YG76T	28	1	1.41046	Intermediate-risk
KG001C	72.97	0	3.60906	High-risk
KG005C	49.53	0	2.42261	High-risk
KG027C	14.07	1	2.51606	High-risk
KG052C	12.83	1	2.6372	High-risk
KG060C	46.87	0	3.71153	High-risk
KG061C	15.13	0	3.10218	High-risk
KG062C	20.33	1	2.16132	High-risk
KG064C	9.23	1	3.93346	High-risk
KG066C	39.17	0	3.85171	High-risk
KG073C	26.23	1	3.33942	High-risk
KG082C	4.53	1	3.68839	High-risk
KG085C	0.5	0	4.39182	High-risk
KG089C	70.83	0	3.9376	High-risk
KG092C	31.13	0	2.26487	High-risk
KG097C	60.9	0	2.56424	High-risk
KG098C	33.8	1	3.58438	High-risk
KG099C	52.1	0	2.74247	High-risk
KG104C	25.87	1	2.27045	High-risk
KG110C	21.77	1	2.12874	High-risk
KG112C	22.37	0	5.04691	High-risk
KS_001_T	3	1	2.08688	High-risk
KS_011_T	5	1	7.37545	High-risk
KS_017_T	20	1	6.38076	High-risk
KS_033_T	70	0	3.81176	High-risk
KS_053_T	38	1	3.06703	High-risk
KS_059_T	17	1	2.97371	High-risk
KS_063_T	75	1	2.35526	High-risk
KS_065_T	53	1	6.42194	High-risk
KS_081_T	29	1	4.29302	High-risk
KS_087_T	14	1	3.56716	High-risk
KS_101_T	14	1	2.28432	High-risk
KS_103_T	82	1	2.10689	High-risk
KS_105_T	11	1	2.93754	High-risk
KS_113_T	18	1	3.62332	High-risk
KS_115_T	100	0	3.164	High-risk
KS_121_T	31	1	3.60885	High-risk
KS_133_T	100	0	6.95664	High-risk
KS_135_T	9	1	4.89685	High-risk
KS_147_T	124	0	4.46632	High-risk
KS_155_T	62	0	3.85765	High-risk
KS_163_T	34	1	2.10909	High-risk
KS_175_T	17	1	5.49947	High-risk
KS_179_T	25	1	2.4118	High-risk
KS_181_T	40	0	2.47318	High-risk
KS_183_T	139	0	2.81509	High-risk
KS_193_T	13	1	7.48856	High-risk
KS_201_T	49	1	7.47823	High-risk
KS_205_T	93	0	6.45917	High-risk
KS_207_T	6	1	6.43709	High-risk
KS_219_T	110	0	3.24622	High-risk
KS_221_T	131	0	3.00432	High-risk
KS_225_T	9	1	5.29025	High-risk
KS_227_T	32	1	7.26693	High-risk
KS_229_T	39	1	2.83515	High-risk
KS_231_T	8	1	4.53144	High-risk
KS_249_T	87	0	2.09223	High-risk
KS_279_T	8	1	3.97232	High-risk
KS_285_T	52	0	2.2558	High-risk
KS_299_T	17	1	3.66667	High-risk
KS_401_T	39	1	5.42711	High-risk
YG14T	20	1	2.58175	High-risk
YG35T	39	1	3.61727	High-risk
YG39T	26	1	2.324	High-risk
YG42T	45	1	2.33436	High-risk
YG43T	95	0	4.65616	High-risk
YG66T	50	1	2.59117	High-risk
YG70T	96	0	2.20485	High-risk
TCGA-B7-5816-01	27.0667	0	1.07867	Low-risk
TCGA-B7-A5TK-01	9.6	0	-0.72841	Low-risk
TCGA-BR-4257-01	9.8	1	0.387909	Low-risk
TCGA-BR-4267-01	6.26667	1	-0.1161	Low-risk
TCGA-BR-4294-01	0	0	0.198792	Low-risk
TCGA-BR-6454-01	0	0	1.06103	Low-risk
TCGA-BR-6455-01	14.0667	1	0.086483	Low-risk
TCGA-BR-6566-01	33.2333	0	0.012845	Low-risk
TCGA-BR-6707-01	16.3667	0	-0.73212	Low-risk
TCGA-BR-6709-01	12.3333	1	-1.35466	Low-risk
TCGA-BR-6802-01	31.3333	0	-0.64555	Low-risk
TCGA-BR-6852-01	45.5667	0	0.217106	Low-risk
TCGA-BR-7707-01	36.3333	0	-1.68093	Low-risk
TCGA-BR-7717-01	18.4	1	-0.88525	Low-risk
TCGA-BR-7958-01	29.9667	0	0.471371	Low-risk
TCGA-BR-8077-01	0.7	0	0.524048	Low-risk
TCGA-BR-8078-01	30	0	-0.09956	Low-risk
TCGA-BR-8286-01	29.8333	0	0.774516	Low-risk
TCGA-BR-8361-01	31.5333	0	0.645269	Low-risk
TCGA-BR-8363-01	0.266667	1	-1.0246	Low-risk
TCGA-BR-8366-01	0.966667	0	0.934318	Low-risk
TCGA-BR-8368-01	4.36667	0	-1.50152	Low-risk
TCGA-BR-8372-01	31.7	0	-1.98312	Low-risk
TCGA-BR-8381-01	7.46667	0	0.886876	Low-risk
TCGA-BR-8382-01	25.4	1	-0.4428	Low-risk
TCGA-BR-8487-01	1.13333	0	-1.44726	Low-risk
TCGA-BR-8676-01	7.63333	0	-4.06261	Low-risk
TCGA-BR-8680-01	32.4	0	-2.18937	Low-risk
TCGA-BR-8690-01	10.8333	0	0.952231	Low-risk
TCGA-BR-A44U-01	14.0667	1	0.901417	Low-risk
TCGA-BR-A452-01	7.63333	1	-0.42186	Low-risk
TCGA-BR-A4CR-01	0	0	-3.79606	Low-risk
TCGA-BR-A4IY-01	13.0667	0	-3.09895	Low-risk
TCGA-BR-A4J4-01	0.533333	0	0.191291	Low-risk
TCGA-BR-A4J6-01	0.666667	0	0.551482	Low-risk
TCGA-BR-A4QI-01	21.7333	1	0.934616	Low-risk
TCGA-BR-A4QL-01	16.3667	1	-0.65481	Low-risk
TCGA-CD-5799-01	13.2	0	-0.64827	Low-risk
TCGA-CD-5801-01	13.3667	1	0.577061	Low-risk
TCGA-CD-5803-01	11.3667	1	0.964862	Low-risk
TCGA-CD-8528-01	12.5	0	-3.37783	Low-risk
TCGA-CD-8531-01	12.7667	0	-1.28397	Low-risk
TCGA-CD-8536-01	12.6	0	-2.19527	Low-risk
TCGA-CD-A4MG-01	6.66667	1	0.263574	Low-risk
TCGA-CD-A4MJ-01	12.8	0	-1.47161	Low-risk
TCGA-CG-4437-01	8.16667	0	-3.91305	Low-risk
TCGA-CG-5717-01	7.06667	1	-3.21442	Low-risk
TCGA-CG-5720-01	1	1	0.405463	Low-risk
TCGA-CG-5721-01	6.1	0	-0.78235	Low-risk
TCGA-CG-5722-01	1	0	0.265124	Low-risk
TCGA-CG-5723-01	106.533	0	-0.01427	Low-risk
TCGA-CG-5724-01	12.2	1	0.054257	Low-risk
TCGA-CG-5726-01	29.3667	1	-3.5441	Low-risk
TCGA-D7-5577-01	26.0667	1	-0.65714	Low-risk
TCGA-D7-5578-01	12.8333	0	-1.44557	Low-risk
TCGA-D7-6519-01	20.8333	0	1.04465	Low-risk
TCGA-D7-6522-01	18.8667	0	0.448769	Low-risk
TCGA-D7-6524-01	18.1	0	0.760422	Low-risk
TCGA-D7-6525-01	13.5333	1	-3.50446	Low-risk
TCGA-D7-6527-01	10.4	1	0.756836	Low-risk
TCGA-D7-8573-01	19.7667	0	0.735347	Low-risk
TCGA-D7-A4YX-01	36.9333	0	0.302247	Low-risk
TCGA-D7-A4YY-01	13.9667	0	0.182341	Low-risk
TCGA-D7-A6EV-01	11.4	0	-0.10006	Low-risk
TCGA-D7-A74A-01	20.2333	0	-2.11089	Low-risk
TCGA-EQ-A4SO-01	16.4667	0	-5.54878	Low-risk
TCGA-FP-8211-01	13.7667	0	-1.04012	Low-risk
TCGA-FP-A4BE-01	11.2333	0	-0.38188	Low-risk
TCGA-HF-7134-01	52.9333	0	0.550407	Low-risk
TCGA-HF-A5NB-01	30.9333	0	-1.04058	Low-risk
TCGA-HU-8244-01	24.7333	0	0.066087	Low-risk
TCGA-HU-8602-01	22.6333	0	1.05794	Low-risk
TCGA-HU-A4G2-01	24.6333	0	1.17636	Low-risk
TCGA-HU-A4G9-01	24.5333	0	0.802504	Low-risk
TCGA-HU-A4GQ-01	0.1	1	-0.67764	Low-risk
TCGA-HU-A4GT-01	6.6	0	-1.03919	Low-risk
TCGA-HU-A4H4-01	24.1667	0	-0.27459	Low-risk
TCGA-IN-8663-01	3.43333	1	-2.11052	Low-risk
TCGA-IN-A6RJ-01	12.6333	0	-5.37176	Low-risk
TCGA-IN-A6RR-01	6.83333	1	-0.28677	Low-risk
TCGA-IN-A7NR-01	6.6	0	-0.09495	Low-risk
TCGA-IN-A7NT-01	10.7667	0	-2.49414	Low-risk
TCGA-IN-A7NU-01	11.8667	0	-1.81383	Low-risk
TCGA-IN-AB1V-01	15.9667	0	1.17678	Low-risk
TCGA-R5-A7ZE-01	18.4667	1	0.965618	Low-risk
TCGA-R5-A7ZF-01	8.63333	1	0.811636	Low-risk
TCGA-RD-A7BS-01	11.2	1	-0.71458	Low-risk
TCGA-RD-A7BT-01	8.73333	1	-0.96161	Low-risk
TCGA-RD-A7C1-01	16.9	1	0.450758	Low-risk
TCGA-RD-A8N1-01	117.3	0	1.09265	Low-risk
TCGA-SW-A7EA-01	19.3	0	-2.30845	Low-risk
TCGA-VQ-A8DT-01	49.4667	0	1.1796	Low-risk
TCGA-VQ-A8E3-01	22.0333	1	0.513975	Low-risk
TCGA-VQ-A8P2-01	38.6667	0	0.31416	Low-risk
TCGA-VQ-A8PK-01	18.1	1	-0.84101	Low-risk
TCGA-VQ-A8PO-01	9.4	1	-0.58547	Low-risk
TCGA-VQ-A91D-01	11.8667	1	0.226477	Low-risk
TCGA-VQ-A91K-01	62.0667	0	1.04122	Low-risk
TCGA-VQ-A91S-01	33.3333	0	1.04725	Low-risk
TCGA-VQ-A924-01	56.2	1	-0.87944	Low-risk
TCGA-VQ-A92D-01	67.7333	0	0.776961	Low-risk
TCGA-VQ-AA6A-01	39.4667	0	0.651564	Low-risk
TCGA-3M-AB46-01	58.8333	0	2.20317	Intermediate-risk
TCGA-B7-5818-01	11.8667	0	3.49967	Intermediate-risk
TCGA-B7-A5TI-01	19.8333	0	2.89599	Intermediate-risk
TCGA-B7-A5TJ-01	11.1667	0	3.14559	Intermediate-risk
TCGA-B7-A5TN-01	9.56667	0	1.35109	Intermediate-risk
TCGA-BR-4191-01	18.6	1	1.59323	Intermediate-risk
TCGA-BR-4255-01	4.13333	1	3.17371	Intermediate-risk
TCGA-BR-4256-01	9.46667	1	3.14924	Intermediate-risk
TCGA-BR-4279-01	9.7	1	1.97817	Intermediate-risk
TCGA-BR-4280-01	6.7	1	3.20527	Intermediate-risk
TCGA-BR-4292-01	0	0	2.95494	Intermediate-risk
TCGA-BR-4357-01	0	0	2.50395	Intermediate-risk
TCGA-BR-4361-01	0	0	3.80746	Intermediate-risk
TCGA-BR-4362-01	0	0	4.07621	Intermediate-risk
TCGA-BR-4367-01	0	0	2.53964	Intermediate-risk
TCGA-BR-4368-01	0	0	3.2141	Intermediate-risk
TCGA-BR-4371-01	0	0	3.69527	Intermediate-risk
TCGA-BR-6452-01	35.1667	0	1.45287	Intermediate-risk
TCGA-BR-6453-01	16.1667	0	1.65703	Intermediate-risk
TCGA-BR-6456-01	17.5333	1	2.66743	Intermediate-risk
TCGA-BR-6457-01	13.8667	0	3.51607	Intermediate-risk
TCGA-BR-6458-01	19.6	1	2.76094	Intermediate-risk
TCGA-BR-6563-01	39.6667	0	1.83919	Intermediate-risk
TCGA-BR-6705-01	25.9667	1	3.56594	Intermediate-risk
TCGA-BR-6706-01	18.3	1	1.28224	Intermediate-risk
TCGA-BR-6801-01	40.7667	0	1.86179	Intermediate-risk
TCGA-BR-7196-01	22.2	0	3.125	Intermediate-risk
TCGA-BR-7703-01	36.6667	0	1.22655	Intermediate-risk
TCGA-BR-7704-01	35.7333	0	3.56386	Intermediate-risk
TCGA-BR-7715-01	34.1	0	2.34478	Intermediate-risk
TCGA-BR-7716-01	40.3333	0	3.64217	Intermediate-risk
TCGA-BR-7722-01	15.5333	1	2.24924	Intermediate-risk
TCGA-BR-7957-01	9.2	1	1.82797	Intermediate-risk
TCGA-BR-7959-01	33.6667	0	3.73358	Intermediate-risk
TCGA-BR-8058-01	37.7667	0	1.62286	Intermediate-risk
TCGA-BR-8059-01	14.6333	1	2.85343	Intermediate-risk
TCGA-BR-8080-01	9.73333	1	2.8681	Intermediate-risk
TCGA-BR-8081-01	32.7	0	1.51808	Intermediate-risk
TCGA-BR-8284-01	8.16667	1	2.82789	Intermediate-risk
TCGA-BR-8291-01	20.2333	1	2.52161	Intermediate-risk
TCGA-BR-8295-01	2.23333	1	2.07829	Intermediate-risk
TCGA-BR-8296-01	15.8	1	2.62268	Intermediate-risk
TCGA-BR-8362-01	13.2667	1	2.92866	Intermediate-risk
TCGA-BR-8367-01	26.7	1	1.95498	Intermediate-risk
TCGA-BR-8369-01	14.2333	0	4.55904	Intermediate-risk
TCGA-BR-8380-01	0.7	0	4.49946	Intermediate-risk
TCGA-BR-8483-01	5.46667	0	2.40473	Intermediate-risk
TCGA-BR-8484-01	25.5333	1	4.3098	Intermediate-risk
TCGA-BR-8486-01	20.5	0	2.49677	Intermediate-risk
TCGA-BR-8588-01	12.9667	0	1.32754	Intermediate-risk
TCGA-BR-8589-01	27.5	0	1.21689	Intermediate-risk
TCGA-BR-8590-01	9.46667	1	1.53935	Intermediate-risk
TCGA-BR-8591-01	28.5333	0	1.94643	Intermediate-risk
TCGA-BR-8677-01	27.1	0	2.49749	Intermediate-risk
TCGA-BR-8678-01	25.1333	0	4.38255	Intermediate-risk
TCGA-BR-8679-01	0	0	4.57078	Intermediate-risk
TCGA-BR-8686-01	21.1667	1	4.43834	Intermediate-risk
TCGA-BR-8687-01	8.33333	1	2.97708	Intermediate-risk
TCGA-BR-A4J1-01	0.733333	1	1.88863	Intermediate-risk
TCGA-BR-A4J5-01	28.7333	0	3.20604	Intermediate-risk
TCGA-BR-A4J8-01	13.7	0	2.78139	Intermediate-risk
TCGA-BR-A4PE-01	20.7	0	1.40062	Intermediate-risk
TCGA-BR-A4PF-01	1.16667	0	4.11493	Intermediate-risk
TCGA-BR-A4QM-01	5.2	0	1.84431	Intermediate-risk
TCGA-CD-5798-01	13.6	0	3.61889	Intermediate-risk
TCGA-CD-5800-01	13.3333	0	1.67531	Intermediate-risk
TCGA-CD-5804-01	12.2667	0	3.5785	Intermediate-risk
TCGA-CD-5813-01	12.5667	1	1.60069	Intermediate-risk
TCGA-CD-8524-01	12.9333	0	1.38393	Intermediate-risk
TCGA-CD-8525-01	12.7667	0	3.28252	Intermediate-risk
TCGA-CD-8527-01	7.26667	1	2.01329	Intermediate-risk
TCGA-CD-8529-01	12.4667	0	4.73742	Intermediate-risk
TCGA-CD-8530-01	12.5667	0	3.05028	Intermediate-risk
TCGA-CD-8532-01	11.8	1	1.53819	Intermediate-risk
TCGA-CD-8533-01	15.6	0	3.24032	Intermediate-risk
TCGA-CD-8534-01	12.2333	0	1.41916	Intermediate-risk
TCGA-CD-A487-01	12.4667	0	2.39285	Intermediate-risk
TCGA-CD-A4MH-01	12.3667	0	3.51603	Intermediate-risk
TCGA-CD-A4MI-01	11.9333	1	3.32994	Intermediate-risk
TCGA-CG-4306-01	1.03333	1	3.16776	Intermediate-risk
TCGA-CG-4441-01	14.2	1	2.98842	Intermediate-risk
TCGA-CG-4442-01	0	0	4.52633	Intermediate-risk
TCGA-CG-4444-01	47.7	0	2.68175	Intermediate-risk
TCGA-CG-4449-01	19.3333	0	4.43239	Intermediate-risk
TCGA-CG-4462-01	0	1	4.47244	Intermediate-risk
TCGA-CG-4474-01	0	0	4.65593	Intermediate-risk
TCGA-CG-5716-01	0	0	3.45323	Intermediate-risk
TCGA-CG-5718-01	36.5	1	1.68409	Intermediate-risk
TCGA-CG-5719-01	1.03333	0	2.93395	Intermediate-risk
TCGA-CG-5732-01	70	1	2.30482	Intermediate-risk
TCGA-CG-5734-01	8.1	1	1.96122	Intermediate-risk
TCGA-D7-6518-01	19.4	0	3.45034	Intermediate-risk
TCGA-D7-6520-01	19.1	0	1.87539	Intermediate-risk
TCGA-D7-6521-01	18.8	0	2.13836	Intermediate-risk
TCGA-D7-6526-01	17.4333	0	2.46753	Intermediate-risk
TCGA-D7-6528-01	15.4333	0	4.03954	Intermediate-risk
TCGA-D7-6815-01	16.2	0	1.42808	Intermediate-risk
TCGA-D7-6817-01	12.9667	0	4.2824	Intermediate-risk
TCGA-D7-6818-01	12.5333	1	3.15617	Intermediate-risk
TCGA-D7-6820-01	11.4667	0	3.28872	Intermediate-risk
TCGA-D7-8570-01	25.0667	0	1.71609	Intermediate-risk
TCGA-D7-8572-01	17.0333	0	2.97049	Intermediate-risk
TCGA-D7-8574-01	17.4333	0	3.18301	Intermediate-risk
TCGA-D7-8575-01	18.4667	1	3.28386	Intermediate-risk
TCGA-D7-8578-01	21.4333	0	3.39745	Intermediate-risk
TCGA-D7-8579-01	21.2	0	4.02659	Intermediate-risk
TCGA-D7-A4YT-01	14.4667	0	3.7328	Intermediate-risk
TCGA-D7-A4YU-01	16.6667	0	2.78379	Intermediate-risk
TCGA-D7-A4YV-01	6	1	3.56052	Intermediate-risk
TCGA-D7-A4Z0-01	14.9667	0	2.60588	Intermediate-risk
TCGA-D7-A6EX-01	11.4667	0	3.16282	Intermediate-risk
TCGA-D7-A6EY-01	11.6	1	2.28546	Intermediate-risk
TCGA-D7-A6EZ-01	20.6	1	3.65716	Intermediate-risk
TCGA-D7-A748-01	4.4	1	3.70281	Intermediate-risk
TCGA-F1-6177-01	6.66667	0	3.04304	Intermediate-risk
TCGA-F1-6874-01	14.6667	0	4.41493	Intermediate-risk
TCGA-F1-6875-01	73.2333	1	2.24508	Intermediate-risk
TCGA-F1-A448-01	21.5667	0	1.53264	Intermediate-risk
TCGA-F1-A72C-01	11.5333	0	1.43531	Intermediate-risk
TCGA-FP-7735-01	3.53333	1	1.45471	Intermediate-risk
TCGA-FP-7829-01	19.8	0	3.9248	Intermediate-risk
TCGA-FP-7916-01	14.2667	1	2.64394	Intermediate-risk
TCGA-FP-7998-01	22.6	0	2.72934	Intermediate-risk
TCGA-FP-8099-01	17.3	0	2.93961	Intermediate-risk
TCGA-FP-8210-01	5.1	1	4.3786	Intermediate-risk
TCGA-FP-8631-01	0.566667	0	1.49053	Intermediate-risk
TCGA-FP-A4BF-01	5.6	1	2.46776	Intermediate-risk
TCGA-FP-A8CX-01	0.233333	0	2.04698	Intermediate-risk
TCGA-HF-7132-01	78.3667	0	2.52102	Intermediate-risk
TCGA-HF-7133-01	63.9333	0	3.3838	Intermediate-risk
TCGA-HJ-7597-01	26.8333	1	1.29399	Intermediate-risk
TCGA-HU-8238-01	1.53333	0	3.19828	Intermediate-risk
TCGA-HU-8243-01	6	1	4.53004	Intermediate-risk
TCGA-HU-8249-01	29.3667	0	3.8415	Intermediate-risk
TCGA-HU-8604-01	23.1333	0	4.06321	Intermediate-risk
TCGA-HU-8608-01	21.3667	0	2.36865	Intermediate-risk
TCGA-HU-8610-01	0.766667	0	3.64446	Intermediate-risk
TCGA-HU-A4G3-01	5.66667	0	3.03606	Intermediate-risk
TCGA-HU-A4G6-01	24.6	0	4.1868	Intermediate-risk
TCGA-HU-A4G8-01	23	0	1.64952	Intermediate-risk
TCGA-HU-A4GC-01	3.3	0	3.21554	Intermediate-risk
TCGA-HU-A4GD-01	23.0667	0	3.2089	Intermediate-risk
TCGA-HU-A4GF-01	26.1667	0	4.12071	Intermediate-risk
TCGA-HU-A4GJ-01	21.6667	0	3.29805	Intermediate-risk
TCGA-HU-A4GN-01	30.4	0	1.27668	Intermediate-risk
TCGA-HU-A4GP-01	9.1	0	4.03605	Intermediate-risk
TCGA-HU-A4GU-01	6.66667	0	3.02477	Intermediate-risk
TCGA-HU-A4GX-01	20.5333	0	2.738	Intermediate-risk
TCGA-HU-A4GY-01	0.266667	0	3.20752	Intermediate-risk
TCGA-HU-A4H0-01	2.13333	0	3.53709	Intermediate-risk
TCGA-HU-A4H2-01	13.1333	0	4.53366	Intermediate-risk
TCGA-HU-A4H3-01	29.4	0	1.81077	Intermediate-risk
TCGA-HU-A4H6-01	21.4667	0	1.6385	Intermediate-risk
TCGA-HU-A4H8-01	14.2667	0	2.78249	Intermediate-risk
TCGA-HU-A4HB-01	15.9	1	3.70583	Intermediate-risk
TCGA-HU-A4HD-01	33.8667	0	4.15792	Intermediate-risk
TCGA-IN-7808-01	3.5	1	1.75161	Intermediate-risk
TCGA-IN-8462-01	19.0667	0	1.67026	Intermediate-risk
TCGA-IN-A6RI-01	18.6333	0	2.66412	Intermediate-risk
TCGA-IN-A6RL-01	13.5333	1	3.02432	Intermediate-risk
TCGA-IN-A6RN-01	19.8	0	1.19594	Intermediate-risk
TCGA-IN-A6RS-01	12.7667	0	2.12127	Intermediate-risk
TCGA-IN-AB1X-01	13.7	0	1.56101	Intermediate-risk
TCGA-IP-7968-01	2.56667	0	4.12447	Intermediate-risk
TCGA-KB-A6F7-01	64.5	0	3.53163	Intermediate-risk
TCGA-KB-A93H-01	38.1667	0	4.47244	Intermediate-risk
TCGA-MX-A5UJ-01	20	0	1.69083	Intermediate-risk
TCGA-MX-A663-01	10	1	4.52932	Intermediate-risk
TCGA-R5-A7O7-01	46.3	0	1.85121	Intermediate-risk
TCGA-R5-A7ZI-01	75.5667	0	1.41801	Intermediate-risk
TCGA-R5-A7ZR-01	6.16667	1	1.4555	Intermediate-risk
TCGA-RD-A8MV-01	124	0	4.53949	Intermediate-risk
TCGA-RD-A8MW-01	38.4333	1	1.5616	Intermediate-risk
TCGA-RD-A8N0-01	41.2	0	3.68466	Intermediate-risk
TCGA-RD-A8N9-01	36.1	0	2.74898	Intermediate-risk
TCGA-RD-A8NB-01	17.1	1	2.62477	Intermediate-risk
TCGA-VQ-A8DU-01	5.53333	1	3.23638	Intermediate-risk
TCGA-VQ-A8DV-01	13.4333	1	4.4885	Intermediate-risk
TCGA-VQ-A8E0-01	18.7333	1	3.36641	Intermediate-risk
TCGA-VQ-A8E7-01	37.9333	0	1.18158	Intermediate-risk
TCGA-VQ-A8P3-01	37.7333	0	1.25549	Intermediate-risk
TCGA-VQ-A8P8-01	31.4	0	2.78081	Intermediate-risk
TCGA-VQ-A8PB-01	34.7667	1	4.13933	Intermediate-risk
TCGA-VQ-A8PD-01	16.5333	1	3.65817	Intermediate-risk
TCGA-VQ-A8PE-01	22.5	1	3.85783	Intermediate-risk
TCGA-VQ-A8PF-01	2.53333	1	3.29139	Intermediate-risk
TCGA-VQ-A8PH-01	12.9667	1	3.85251	Intermediate-risk
TCGA-VQ-A8PP-01	23.7333	1	3.92049	Intermediate-risk
TCGA-VQ-A8PU-01	27.7333	1	4.24368	Intermediate-risk
TCGA-VQ-A8PX-01	65.4667	0	3.32479	Intermediate-risk
TCGA-VQ-A91A-01	40	0	4.01363	Intermediate-risk
TCGA-VQ-A91E-01	22.1333	0	2.61001	Intermediate-risk
TCGA-VQ-A91Q-01	21.1	1	3.33064	Intermediate-risk
TCGA-VQ-A91U-01	1.73333	1	3.86759	Intermediate-risk
TCGA-VQ-A91V-01	43.2333	0	3.78487	Intermediate-risk
TCGA-VQ-A91W-01	61.7	0	2.28246	Intermediate-risk
TCGA-VQ-A923-01	2.03333	1	4.19732	Intermediate-risk
TCGA-VQ-A94T-01	11.4	1	3.81105	Intermediate-risk
TCGA-VQ-A94U-01	27.3	0	1.3755	Intermediate-risk
TCGA-VQ-AA64-01	18.6667	1	4.42526	Intermediate-risk
TCGA-VQ-AA6B-01	33.4	0	4.36043	Intermediate-risk
TCGA-VQ-AA6F-01	54.8667	0	2.4209	Intermediate-risk
TCGA-VQ-AA6G-01	26.4	1	1.41559	Intermediate-risk
TCGA-ZA-A8F6-01	17.5	0	4.55098	Intermediate-risk
TCGA-ZQ-A9CR-01	0.8	1	1.48375	Intermediate-risk
TCGA-BR-4187-01	4.7	1	5.53194	High-risk
TCGA-BR-4201-01	31.3333	1	4.74822	High-risk
TCGA-BR-4253-01	4.13333	1	5.28709	High-risk
TCGA-BR-4363-01	0	0	7.7494	High-risk
TCGA-BR-4366-01	0	0	9.51933	High-risk
TCGA-BR-4369-01	0	0	10.6662	High-risk
TCGA-BR-4370-01	0	0	5.68579	High-risk
TCGA-BR-6564-01	26.4667	1	6.6342	High-risk
TCGA-BR-6565-01	9.3	1	6.47379	High-risk
TCGA-BR-6803-01	31.6333	0	5.17954	High-risk
TCGA-BR-7197-01	9.33333	0	5.84362	High-risk
TCGA-BR-7723-01	29.1333	1	12.8832	High-risk
TCGA-BR-7901-01	3.5	1	4.76457	High-risk
TCGA-BR-8060-01	11.6	1	5.54101	High-risk
TCGA-BR-8289-01	2.7	1	5.44084	High-risk
TCGA-BR-8297-01	7.5	0	5.07025	High-risk
TCGA-BR-8364-01	22.5	0	7.21581	High-risk
TCGA-BR-8365-01	17.7667	1	5.9139	High-risk
TCGA-BR-8371-01	11.9667	1	7.46399	High-risk
TCGA-BR-8373-01	15	0	9.83314	High-risk
TCGA-BR-8384-01	3.76667	0	6.10124	High-risk
TCGA-BR-8485-01	9.33333	0	7.30064	High-risk
TCGA-BR-8592-01	6.36667	1	6.34258	High-risk
TCGA-BR-8682-01	33.0333	0	7.73846	High-risk
TCGA-BR-8683-01	10	1	7.90055	High-risk
TCGA-BR-A44T-01	34.6	0	5.58088	High-risk
TCGA-BR-A453-01	6.16667	1	7.38446	High-risk
TCGA-BR-A4CS-01	1.5	1	7.24097	High-risk
TCGA-BR-A4IU-01	27.9333	0	6.36032	High-risk
TCGA-BR-A4IV-01	28.9667	1	8.2785	High-risk
TCGA-BR-A4IZ-01	9.1	1	14.8674	High-risk
TCGA-BR-A4J2-01	14.3667	0	4.78689	High-risk
TCGA-BR-A4J7-01	32.9667	0	4.78791	High-risk
TCGA-BR-A4J9-01	0.466667	0	8.59539	High-risk
TCGA-BR-A4PD-01	20.9333	0	5.36757	High-risk
TCGA-CD-8526-01	12.7	0	5.38173	High-risk
TCGA-CD-8535-01	13	0	5.16825	High-risk
TCGA-CD-A486-01	6.4	1	5.02745	High-risk
TCGA-CD-A489-01	11.4667	1	6.03612	High-risk
TCGA-CD-A48A-01	12.6	0	5.22223	High-risk
TCGA-CD-A48C-01	11.7667	1	4.80233	High-risk
TCGA-CG-4301-01	3.06667	0	7.77569	High-risk
TCGA-CG-4305-01	16.1667	0	7.03627	High-risk
TCGA-CG-4436-01	8.1	0	7.22833	High-risk
TCGA-CG-4438-01	54.8333	0	7.81455	High-risk
TCGA-CG-4440-01	4.06667	1	5.45183	High-risk
TCGA-CG-4443-01	30.4	0	6.08758	High-risk
TCGA-CG-4460-01	22.3	1	5.83146	High-risk
TCGA-CG-4465-01	9.13333	1	5.36113	High-risk
TCGA-CG-4466-01	19.2333	0	7.83472	High-risk
TCGA-CG-4469-01	7.16667	1	10.42	High-risk
TCGA-CG-4472-01	12.1667	0	7.16885	High-risk
TCGA-CG-4475-01	23.3	0	7.96791	High-risk
TCGA-CG-4476-01	0	0	5.6605	High-risk
TCGA-CG-4477-01	31.4	0	6.38005	High-risk
TCGA-CG-5725-01	15.2333	1	6.3324	High-risk
TCGA-D7-6822-01	12.5	0	5.36446	High-risk
TCGA-D7-8576-01	14.8667	1	10.3137	High-risk
TCGA-D7-A6F0-01	22.6	0	10.6516	High-risk
TCGA-D7-A6F2-01	15.8667	0	5.12089	High-risk
TCGA-D7-A747-01	8.5	1	7.73521	High-risk
TCGA-EQ-8122-01	8.1	1	5.34855	High-risk
TCGA-FP-8209-01	60.3667	1	5.25633	High-risk
TCGA-FP-A9TM-01	6.3	0	5.90402	High-risk
TCGA-HU-A4GH-01	11.9333	0	5.44054	High-risk
TCGA-HU-A4H5-01	24.1333	0	5.22889	High-risk
TCGA-IN-7806-01	36.8667	0	5.04632	High-risk
TCGA-KB-A93G-01	20.4333	0	4.9897	High-risk
TCGA-KB-A93J-01	37.4667	0	5.46966	High-risk
TCGA-MX-A5UG-01	3.76667	1	4.92972	High-risk
TCGA-MX-A666-01	14.2333	0	7.78682	High-risk
TCGA-R5-A805-01	9.36667	1	5.65863	High-risk
TCGA-RD-A7BW-01	5.2	1	7.02873	High-risk
TCGA-RD-A8N2-01	118	0	12.7643	High-risk
TCGA-RD-A8N4-01	72.3667	0	11.833	High-risk
TCGA-RD-A8N5-01	58.2333	1	4.77458	High-risk
TCGA-RD-A8N6-01	9.06667	1	8.70378	High-risk
TCGA-SW-A7EB-01	5.86667	0	4.90217	High-risk
TCGA-VQ-A8DZ-01	13.2	1	4.96002	High-risk
TCGA-VQ-A8E2-01	43.9667	0	8.64638	High-risk
TCGA-VQ-A8P5-01	7.83333	1	8.12484	High-risk
TCGA-VQ-A8PC-01	46.9	1	5.34368	High-risk
TCGA-VQ-A8PJ-01	2.73333	1	7.20544	High-risk
TCGA-VQ-A8PM-01	1.9	1	5.98206	High-risk
TCGA-VQ-A8PQ-01	15.8667	1	5.37228	High-risk
TCGA-VQ-A91N-01	19	1	6.52078	High-risk
TCGA-VQ-A91X-01	9.63333	1	5.66403	High-risk
TCGA-VQ-A91Y-01	9.86667	1	5.41018	High-risk
TCGA-VQ-A91Z-01	56.3333	0	12.2373	High-risk
TCGA-VQ-A922-01	9.16667	1	11.3553	High-risk
TCGA-VQ-A925-01	4.6	1	5.2559	High-risk
TCGA-VQ-A927-01	6.66667	1	5.16258	High-risk
TCGA-VQ-A928-01	5.8	1	6.80255	High-risk
TCGA-VQ-A94O-01	21.3333	1	6.65314	High-risk
TCGA-VQ-A94P-01	2.7	1	6.56486	High-risk
TCGA-VQ-A94R-01	43.1333	1	4.78927	High-risk
TCGA-VQ-AA68-01	44.2667	0	8.33392	High-risk
TCGA-VQ-AA69-01	28.8	0	4.76663	High-risk
TCGA-VQ-AA6D-01	17.3667	0	5.70008	High-risk
TCGA-VQ-AA6I-01	16.3667	1	4.96916	High-risk
TCGA-VQ-AA6J-01	27.9333	0	6.05636	High-risk
TCGA-VQ-AA6K-01	12.6	1	6.40256	High-risk

## Sheet: Fig. 3
ID	OS (months)	Status	Adjuvant Chemotherapy Use	Regimen	Genetic subgroup
10095T	82	Alive	No chemotherapy	No chemotherapy	1
10174T	71	Alive	No chemotherapy	No chemotherapy	1
10180T	33	Deceased	No chemotherapy	No chemotherapy	2
19T	69	Alive	Chemotherapy	5-FU + platinum	1
20T	5	Deceased	Chemotherapy	5-FU + platinum	1
2224T	152	Alive	No chemotherapy	No chemotherapy	1
30T	15	Deceased	Chemotherapy	5-FU + platinum	1
33T	60	Alive	No chemotherapy	No chemotherapy	1
35T	61	Alive	No chemotherapy	No chemotherapy	1
3625T	122	Alive	Chemotherapy	5-FU + platinum	2
3917T	95	Alive	No chemotherapy	No chemotherapy	1
3T	30	Deceased	Chemotherapy	5-FU + platinum	1
4009T	49	Deceased	No chemotherapy	No chemotherapy	1
4074T	103	Deceased	Chemotherapy	No chemotherapy	3
40T	59	Alive	Chemotherapy	5-FU + platinum	1
4190T	55	Deceased	Chemotherapy	5-FU + platinum	1
4263T	93	Deceased	No chemotherapy	No chemotherapy	1
4273T	111	Alive	No chemotherapy	No chemotherapy	1
4299T	105	Deceased	Chemotherapy	No chemotherapy	1
4310T	104	Deceased	Chemotherapy	5-FU + platinum	2
4507T	106	Alive	No chemotherapy	No chemotherapy	1
4655T	80.4	Alive	No chemotherapy	No chemotherapy	3
4662T	108	Alive	No chemotherapy	No chemotherapy	1
4712T	102	Alive	No chemotherapy	No chemotherapy	1
4T	54	Alive	No chemotherapy	No chemotherapy	1
568T	92	Alive	No chemotherapy	No chemotherapy	1
56T	49	Alive	No chemotherapy	No chemotherapy	1
573T	42	Alive	No chemotherapy	No chemotherapy	1
582T	37	Alive	No chemotherapy	No chemotherapy	1
598T	38	Alive	No chemotherapy	No chemotherapy	1
59T	73	Alive	No chemotherapy	No chemotherapy	1
5T	54	Alive	Chemotherapy	5-FU + platinum	1
63T	35	Deceased	Chemotherapy	5-FU + platinum	1
6T	53	Alive	Chemotherapy	5-FU + platinum	1
8T	53	Alive	Chemotherapy	5-FU + platinum	1
9T	53	Alive	Chemotherapy	5-FU + platinum	1
10009T	39	Deceased	Chemotherapy	5-FU + platinum	4
10060T	85	Alive	Chemotherapy	5-FU + platinum	4
10072T	25	Deceased	No chemotherapy	No chemotherapy	4
10087T	11	Deceased	Chemotherapy	5-FU + platinum	4
10111T	82	Alive	Chemotherapy	5-FU + platinum	4
10115T	3	Deceased	No chemotherapy	No chemotherapy	4
10127T	13	Deceased	No chemotherapy	No chemotherapy	4
10132T	64	Deceased	Chemotherapy	5-FU + platinum	4
10133T	51	Deceased	Chemotherapy	5-FU + platinum	4
10154T	82	Alive	No chemotherapy	No chemotherapy	4
10161T	73	Alive	No chemotherapy	No chemotherapy	4
10164T	6	Deceased	No chemotherapy	No chemotherapy	4
10167T	23	Deceased	Chemotherapy	5-FU + platinum	4
10184T	70	Alive	No chemotherapy	No chemotherapy	4
10186T	77	Alive	Chemotherapy	5-FU + platinum	4
10199T	69	Alive	Chemotherapy	5-FU + platinum	4
11T	81	Alive	Chemotherapy	5-FU + platinum	4
13T	50	Alive	Chemotherapy	5-FU + platinum	4
15T	73	Alive	No chemotherapy	No chemotherapy	4
16T	71	Alive	No chemotherapy	No chemotherapy	4
17T	29	Deceased	Chemotherapy	5-FU + platinum	4
18T	24.1	Deceased	Chemotherapy	5-FU + platinum	4
22T	46	Deceased	No chemotherapy	No chemotherapy	1
23T	49	Deceased	Chemotherapy	5-FU + platinum	4
24T	57	Deceased	No chemotherapy	No chemotherapy	4
25T	72	Alive	No chemotherapy	No chemotherapy	4
26T	66	Alive	No chemotherapy	No chemotherapy	4
28T	62	Alive	Chemotherapy	5-FU + platinum	4
29T	62	Alive	No chemotherapy	No chemotherapy	4
2T	78	Alive	Chemotherapy	5-FU + platinum	4
3341T	129	Alive	No chemotherapy	No chemotherapy	4
34T	27	Deceased	No chemotherapy	No chemotherapy	4
4244T	43	Deceased	Chemotherapy	5-FU + platinum	4
4245T	111	Alive	Chemotherapy	5-FU + platinum	4
4397T	43	Deceased	Chemotherapy	5-FU + platinum	4
4698T	37	Deceased	Chemotherapy	5-FU + platinum	4
49T	12	Deceased	Chemotherapy	5-FU + platinum	4
515T	59	Alive	No chemotherapy	No chemotherapy	1
518T	18	Deceased	No chemotherapy	No chemotherapy	4
52T	55	Alive	Chemotherapy	5-FU + platinum	4
564T	19	Deceased	Chemotherapy	5-FU + platinum	4
58T	73	Alive	Chemotherapy	5-FU + platinum	4
61T	66	Alive	No chemotherapy	No chemotherapy	4
10057T	59	Deceased	Chemotherapy	5-FU + platinum	2
10103T	80	Alive	No chemotherapy	No chemotherapy	2
10117T	4	Deceased	No chemotherapy	No chemotherapy	2
10120T	21	Deceased	No chemotherapy	No chemotherapy	2
10144T	75	Alive	No chemotherapy	No chemotherapy	1
10150T	80	Alive	Chemotherapy	5-FU + platinum	2
10155T	80	Alive	Chemotherapy	No chemotherapy	2
10168T	8	Deceased	No chemotherapy	No chemotherapy	2
10170T	83	Alive	No chemotherapy	No chemotherapy	1
21T	61	Deceased	No chemotherapy	No chemotherapy	4
27T	71	Alive	Chemotherapy	5-FU + platinum	2
3034T	143	Alive	No chemotherapy	No chemotherapy	2
3181T	17	Alive	No chemotherapy	No chemotherapy	2
3220T	22	Deceased	Chemotherapy	5-FU + platinum	1
32T	61	Alive	No chemotherapy	No chemotherapy	2
36T	25	Deceased	Chemotherapy	5-FU + platinum	2
3747T	120	Alive	No chemotherapy	No chemotherapy	1
37T	67	Alive	No chemotherapy	No chemotherapy	2
3844T	119	Alive	No chemotherapy	No chemotherapy	2
3894T	118	Alive	No chemotherapy	No chemotherapy	3
38T	60	Deceased	No chemotherapy	No chemotherapy	2
4053T	115	Alive	No chemotherapy	No chemotherapy	2
41T	15	Deceased	No chemotherapy	No chemotherapy	2
522T	62	Alive	No chemotherapy	No chemotherapy	2
550T	59	Alive	No chemotherapy	No chemotherapy	2
566T	42	Alive	No chemotherapy	No chemotherapy	1
569T	45	Alive	No chemotherapy	No chemotherapy	4
581T	42	Alive	No chemotherapy	No chemotherapy	2
592T	8	Deceased	No chemotherapy	No chemotherapy	2
68T	65	Alive	Chemotherapy	5-FU + platinum	4
10197T	13	Deceased	No chemotherapy	No chemotherapy	3
2755T	31	Deceased	Chemotherapy	5-FU + platinum	3
31T	61	Alive	Chemotherapy	5-FU + platinum	3
3672T	30	Deceased	Chemotherapy	5-FU + platinum	3
3679T	20	Deceased	No chemotherapy	No chemotherapy	3
3886T	17	Deceased	Chemotherapy	5-FU + platinum	3
3892T	118	Alive	No chemotherapy	No chemotherapy	3
3903T	117	Alive	No chemotherapy	No chemotherapy	3
3983T	26	Deceased	Chemotherapy	No chemotherapy	3
39T	60	Alive	No chemotherapy	No chemotherapy	3
4162T	113	Alive	Chemotherapy	5-FU + platinum	3
4173T	113	Alive	Chemotherapy	5-FU + platinum	3
4188T	113	Alive	No chemotherapy	No chemotherapy	3
4265T	48	Deceased	Chemotherapy	5-FU + platinum	3
42T	59	Alive	Chemotherapy	5-FU + platinum	3
4316T	39	Deceased	Chemotherapy	No chemotherapy	3
4341T	110	Alive	Chemotherapy	5-FU + platinum	3
43T	59	Alive	No chemotherapy	No chemotherapy	3
4438T	108	Alive	No chemotherapy	No chemotherapy	3
4439T	108	Alive	No chemotherapy	No chemotherapy	3
44T	59	Alive	Chemotherapy	5-FU + platinum	3
45T	60	Alive	No chemotherapy	No chemotherapy	3
4658T	92	Deceased	No chemotherapy	No chemotherapy	3
46T	20	Deceased	No chemotherapy	No chemotherapy	3
4724T	102	Alive	Chemotherapy	5-FU + platinum	3
47T	13	Deceased	No chemotherapy	No chemotherapy	3
4889T	39	Deceased	Chemotherapy	No chemotherapy	3
48T	9	Deceased	No chemotherapy	No chemotherapy	3
50T	55	Alive	No chemotherapy	No chemotherapy	3
55T	49	Alive	Chemotherapy	5-FU + platinum	3
57T	78	Alive	No chemotherapy	No chemotherapy	3
60T	73	Alive	Chemotherapy	5-FU + platinum	3
62T	70	Alive	No chemotherapy	No chemotherapy	3
65T	71	Alive	Chemotherapy	5-FU + platinum	3
66T	60	Alive	Chemotherapy	5-FU + platinum	3
69T	59	Alive	Chemotherapy	5-FU + platinum	3
70T	59	Alive	No chemotherapy	No chemotherapy	3
71T	34	Deceased	No chemotherapy	No chemotherapy	3
72T	25	Deceased	No chemotherapy	No chemotherapy	3
73T	53	Alive	Chemotherapy	No chemotherapy	3
74T	54	Alive	Chemotherapy	5-FU + platinum	3
76T	24	Deceased	No chemotherapy	No chemotherapy	3
77T	46	Alive	Chemotherapy	5-FU + platinum	3

## Sheet: Fig. 4
	Group 1	Group 2	Group 3	Group 4
Response	10	2	7	4
Non-response	11	22	7	27
